# Supplementary material for: (3,5-Dimethyl­pyrazol-1-yl)[5-(3,5-dimethyl­pyrazol-1-ylcarbon­yl)-2-thien­yl]methanone
Source: Acta Crystallogr Sect E Struct Rep Online. 2009 Oct 17;65(Pt 11):o2743. doi: 10.1107/S1600536809040756 (PMC2970996; doi:10.1107/S1600536809040756)
Supplement: Supplementary file 1 [file e-65-o2743-sup1.cif]

##############################################################################
###                                                                        ###
###        Electronic paper (Acta Crystallographica Section E)             ###
###                                                                        ###
##############################################################################
#                                                                            #
# This CIF contains the data in a paper accepted for publication in Acta     #
# Crystallographica Section E. It conforms to the requirements of Notes      #
# for Authors for Section E, and has been peer reviewed under the auspices   #
# of the IUCr Commission on Journals.                                        #
#                                                                            #
# Full details of the Crystallographic Information File format               #
# are given in the paper "The Crystallographic Information File (CIF):       #
# a New Standard Archive File for Crystallography" by S. R. Hall, F. H.      #
# Allen and I. D. Brown [Acta Cryst. (1991), A47, 655-685].                  #
#                                                                            #
# The current version of the core CIF dictionary is obtainable from          #
# ftp://ftp.iucr.org/pub/cif_core.dic. The current version number is 2.4.    #
#                                                                            #
# Software is freely available for graphical display of the structure(s) in  #
# this CIF.  For information consult the CIF home page http://www.iucr.org/  #
# cif/home.html                                                              #
#                                                                            #
# This file may be used for bona fide research purposes within the           #
# scientific community so long as proper attribution is given to the journal # 
# article from which it was obtained.                                        #
#                                                                            #
##############################################################################
                                             
data_global
_audit_creation_method
;
manual editing of the CIF file
created by SHELXTL Ver. 6.10
and processed with modiCIfer-09152005.
;
_journal_date_recd_electronic     2009-08-17
_journal_date_accepted     2009-10-06
_journal_name_full     'Acta Crystallographica, Section E'
_journal_year     2009
_journal_volume     65
_journal_issue     11
_journal_page_first     o2743
_journal_page_last     o2743
_journal_paper_category     QO
_journal_coeditor_code     BV2130
_publ_contact_author_name
;
Guzei, Ilia A.
;
_publ_contact_author_address
;
Department of Chemistry
University of Wisconsin-Madison
1101 University Ave
Madison, WI  53706
USA
;
_publ_contact_author_email     iguzei@chem.wisc.edu
_publ_contact_author_fax     '608-262-0381'
_publ_contact_author_phone     '608-263-4694'
_publ_section_title
;\
(3,5-Dimethylpyrazol-1-yl)[5-(3,5-dimethylpyrazol-1-ylcarbonyl)-2-thienyl]\
methanone
;
loop_
    _publ_author_name
    _publ_author_address
    'Guzei, Ilia A.'
;
Department of Chemistry
University of Wisconsin-Madison
1101 University Ave
Madison, WI 53706
USA
;
    'Spencer, Lara C.'
;
Department of Chemistry
University of Wisconsin-Madison
1101 University Ave
Madison, WI 53706
USA
;
    'Tshivashe, Mmboneni G.'
;
Department of Chemistry
University of Johannesburg
Auckland Park Kingsway Campus
Johannesburg 2006
South Africa
;
    'Darkwa, James'
;
Department of Chemistry
University of Johannesburg
Auckland Park Kingsway Campus
Johannesburg 2006
South Africa
;
data_I
_audit_creation_method     SHELXL-97
_chemical_name_systematic
;
(3,5-Dimethylpyrazol-1-yl)[5-(3,5-dimethylpyrazol-1-ylcarbonyl)-2-
thienyl]methanone
;
_chemical_name_common     ?
_chemical_formula_moiety     'C16 H16 N4 O2 S'
_chemical_formula_sum     'C16 H16 N4 O2 S'
_chemical_formula_iupac     'C16 H16 N4 O2 S'
_chemical_formula_weight     328.39
_chemical_melting_point     ?
_symmetry_cell_setting     monoclinic
_symmetry_space_group_name_H-M     'P 21/m'
_symmetry_space_group_name_Hall     '-P 2yb'
loop_
    _symmetry_equiv_pos_as_xyz
    'x, y, z'
    '-x, y+1/2, -z'
    '-x, -y, -z'
    'x, -y-1/2, z'
_cell_length_a     15.615(3)
_cell_length_b     6.7153(16)
_cell_length_c     16.803(4)
_cell_angle_alpha     90.00
_cell_angle_beta     114.452(4)
_cell_angle_gamma     90.00
_cell_volume     1603.9(6)
_cell_formula_units_Z     4
_cell_measurement_reflns_used     999
_cell_measurement_theta_min     1.33
_cell_measurement_theta_max     26.34
_cell_measurement_temperature     296(2)
_exptl_crystal_description     block
_exptl_crystal_colour     colourless
_exptl_crystal_size_max     0.30
_exptl_crystal_size_mid     0.30
_exptl_crystal_size_min     0.20
_exptl_crystal_density_diffrn     1.360
_exptl_crystal_density_meas     ?
_exptl_crystal_density_method     'not measured'
_exptl_crystal_F_000     688
_exptl_absorpt_coefficient_mu     0.217
_exptl_absorpt_correction_type     multi-scan
_exptl_absorpt_process_details     '(SADABS; Bruker, 2007)'
_exptl_absorpt_correction_T_min     0.9378
_exptl_absorpt_correction_T_max     0.9579
_exptl_special_details
;
;
_diffrn_ambient_temperature     296(2)
_diffrn_radiation_type     MoK\a
_diffrn_radiation_wavelength     0.71073
_diffrn_radiation_source     'fine-focus sealed tube'
_diffrn_radiation_monochromator     graphite
_diffrn_measurement_device_type     'Bruker CCD 1000 area-detector'
_diffrn_measurement_method     '0.30\% \w'
_diffrn_detector_area_resol_mean     ?
_diffrn_reflns_number     7557
_diffrn_reflns_av_R_equivalents     0.0167
_diffrn_reflns_av_sigmaI/netI     0.0208
_diffrn_reflns_theta_min     1.33
_diffrn_reflns_theta_max     26.34
_diffrn_reflns_theta_full     25.00
_diffrn_measured_fraction_theta_max     0.926
_diffrn_measured_fraction_theta_full     0.957
_diffrn_reflns_limit_h_min     -18
_diffrn_reflns_limit_h_max     7
_diffrn_reflns_limit_k_min     -8
_diffrn_reflns_limit_k_max     8
_diffrn_reflns_limit_l_min     -18
_diffrn_reflns_limit_l_max     20
_diffrn_standards_number     0
_diffrn_standards_interval_count     ?
_diffrn_standards_interval_time     ?
_diffrn_standards_decay_%     ?
_refine_special_details
;
Refinement of <i>F</i>^2^ against ALL reflections. The weighted <i>R</i>-factor
<i>wR</i> and goodness of fit <i>S</i> are based on <i>F</i>^2^, conventional
<i>R</i>-factors <i>R</i> are based on <i>F</i>, with <i>F</i> set to zero for
negative <i>F</i>^2^. The threshold expression of <i>F</i>^2^ >
\s(<i>F</i>^2^) is used only for calculating <i>R</i>-factors(gt) <i>etc</i>.
and is not relevant to the choice of reflections for refinement.
<i>R</i>-factors based on <i>F</i>^2^ are statistically about twice as large
as those based on <i>F</i>, and <i>R</i>- factors based on ALL data will be
even larger.
;
_reflns_number_total     3297
_reflns_number_gt     2744
_reflns_threshold_expression     I>2\s(I)
_refine_ls_structure_factor_coef     Fsqd
_refine_ls_matrix_type     full
_refine_ls_R_factor_all     0.0486
_refine_ls_R_factor_gt     0.0392
_refine_ls_wR_factor_gt     0.1053
_refine_ls_wR_factor_ref     0.1117
_refine_ls_goodness_of_fit_ref     1.033
_refine_ls_restrained_S_all     1.033
_refine_ls_number_reflns     3297
_refine_ls_number_parameters     286
_refine_ls_number_restraints     0
_refine_ls_hydrogen_treatment     constr
_refine_ls_weighting_scheme     calc
_refine_ls_weighting_details
         'calc w=1/[\s^2^(Fo^2^)+(0.0765P)^2^+0.2093P] where P=(Fo^2^+2Fc^2^)/3'
_atom_sites_solution_hydrogens     geom
_atom_sites_solution_primary     direct
_atom_sites_solution_secondary     difmap
_refine_ls_shift/su_max     0.000
_refine_ls_shift/su_mean     0.000
_refine_diff_density_max     0.334
_refine_diff_density_min     -0.222
_refine_ls_extinction_method     'SHELXTL (Version 6.10; Sheldrick, 2008)'
_refine_ls_extinction_coef     0.0041(8)
_refine_ls_extinction_expression
                                  'Fc^*^=kFc[1+0.001xFc^2^\l^3^/sin(2\q)]^-1/4^'
loop_
    _atom_type_symbol
    _atom_type_description
    _atom_type_scat_dispersion_real
    _atom_type_scat_dispersion_imag
    _atom_type_scat_source
    'C' 'C' 0.0033 0.0016
                         'International Tables Vol C Tables 4.2.6.8 and 6.1.1.4'
    'H' 'H' 0.0000 0.0000
                         'International Tables Vol C Tables 4.2.6.8 and 6.1.1.4'
    'N' 'N' 0.0061 0.0033
                         'International Tables Vol C Tables 4.2.6.8 and 6.1.1.4'
    'O' 'O' 0.0106 0.0060
                         'International Tables Vol C Tables 4.2.6.8 and 6.1.1.4'
    'S' 'S' 0.1246 0.1234
                         'International Tables Vol C Tables 4.2.6.8 and 6.1.1.4'
_computing_data_collection     'SMART (Bruker, 2007)'
_computing_cell_refinement     'SAINT (Bruker, 2007)'
_computing_data_reduction     'SAINT (Bruker, 2007)'
_computing_structure_solution     'SHELXTL (Sheldrick, 2008)'
_computing_structure_refinement     'SHELXTL (Sheldrick, 2008)'
_computing_molecular_graphics
;
SHELXTL (Sheldrick, 2008), OLEX2 (Dolomanov et al., 2009) and
DIAMOND (Brandenburg, 1999)
;
_computing_publication_material
;
SHELXTL (Sheldrick, 2008), modiCIFer (Guzei, 2007) and publCIF
(Westrip, 2009)
;
loop_
    _atom_site_type_symbol
    _atom_site_label
    _atom_site_fract_x
    _atom_site_fract_y
    _atom_site_fract_z
    _atom_site_U_iso_or_equiv
    _atom_site_adp_type
    _atom_site_calc_flag
    _atom_site_refinement_flags
    _atom_site_occupancy
    _atom_site_disorder_assembly
    _atom_site_disorder_group
    S S1 0.76388(4) 0.2500 -0.02885(3) 0.04546(18) Uani d S 1 . .
    S S2 0.21011(4) 0.7500 0.46771(3) 0.04529(18) Uani d S 1 . .
    O O1 1.02198(12) 0.2500 0.16162(10) 0.0602(5) Uani d S 1 . .
    O O2 0.56735(13) 0.2500 -0.11813(11) 0.0656(5) Uani d S 1 . .
    O O3 0.32829(12) 0.7500 0.37697(10) 0.0598(5) Uani d S 1 . .
    O O4 0.12968(14) 0.7500 0.66244(11) 0.0687(5) Uani d S 1 . .
    N N1 0.91549(13) 0.2500 -0.06725(12) 0.0463(5) Uani d S 1 . .
    N N2 0.98581(13) 0.2500 0.01605(11) 0.0438(4) Uani d S 1 . .
    N N3 0.51710(14) 0.2500 -0.01002(13) 0.0491(5) Uani d S 1 . .
    N N4 0.53697(15) 0.2500 0.07758(13) 0.0538(5) Uani d S 1 . .
    N N5 0.53108(14) 0.7500 0.57482(12) 0.0504(5) Uani d S 1 . .
    N N6 0.47457(13) 0.7500 0.48641(12) 0.0454(5) Uani d S 1 . .
    N N7 0.03038(14) 0.7500 0.51918(12) 0.0472(5) Uani d S 1 . .
    N N8 0.02073(14) 0.7500 0.43423(13) 0.0499(5) Uani d S 1 . .
    C C1 1.16450(17) 0.2500 0.09562(16) 0.0545(6) Uani d S 1 . .
    H H1A 1.1746 0.3792 0.1224 0.082 Uiso calc PR 0.50 . .
    H H1B 1.2154 0.2187 0.0798 0.082 Uiso calc PR 0.50 . .
    H H1C 1.1616 0.1521 0.1361 0.082 Uiso calc PR 0.50 . .
    C C2 1.07409(16) 0.2500 0.01566(15) 0.0440(5) Uani d S 1 . .
    C C3 1.05827(17) 0.2500 -0.06987(15) 0.0493(6) Uani d S 1 . .
    H H3 1.1037 0.2500 -0.0922 0.059 Uiso calc SR 1 . .
    C C4 0.95929(17) 0.2500 -0.11908(15) 0.0461(5) Uani d S 1 . .
    C C5 0.9038(2) 0.2500 -0.21587(16) 0.0638(7) Uani d S 1 . .
    H H5A 0.9079 0.1213 -0.2389 0.096 Uiso calc PR 0.50 . .
    H H5B 0.9286 0.3490 -0.2418 0.096 Uiso calc PR 0.50 . .
    H H5C 0.8391 0.2797 -0.2291 0.096 Uiso calc PR 0.50 . .
    C C6 0.96182(16) 0.2500 0.08757(14) 0.0433(5) Uani d S 1 . .
    C C7 0.86051(16) 0.2500 0.06999(14) 0.0426(5) Uani d S 1 . .
    C C8 0.83320(18) 0.2500 0.13777(14) 0.0504(6) Uani d S 1 . .
    H H8 0.8757 0.2500 0.1962 0.060 Uiso calc SR 1 . .
    C C9 0.73637(18) 0.2500 0.11117(15) 0.0530(6) Uani d S 1 . .
    H H9 0.7073 0.2500 0.1496 0.064 Uiso calc SR 1 . .
    C C10 0.68842(17) 0.2500 0.02215(14) 0.0446(5) Uani d S 1 . .
    C C11 0.58809(18) 0.2500 -0.04065(15) 0.0498(6) Uani d S 1 . .
    C C12 0.3760(2) 0.2500 -0.15831(18) 0.0785(9) Uani d S 1 . .
    H H12A 0.4051 0.3497 -0.1799 0.118 Uiso calc PR 0.50 . .
    H H12B 0.3102 0.2787 -0.1783 0.118 Uiso calc PR 0.50 . .
    H H12C 0.3839 0.1216 -0.1795 0.118 Uiso calc PR 0.50 . .
    C C13 0.42081(18) 0.2500 -0.06136(16) 0.0544(6) Uani d S 1 . .
    C C14 0.38063(19) 0.2500 -0.00366(18) 0.0594(7) Uani d S 1 . .
    H H14 0.3165 0.2500 -0.0172 0.071 Uiso calc SR 1 . .
    C C15 0.45420(19) 0.2500 0.08064(17) 0.0553(6) Uani d S 1 . .
    C C16 0.4463(2) 0.2500 0.16601(19) 0.0737(9) Uani d S 1 . .
    H H16A 0.3920 0.1744 0.1608 0.111 Uiso calc PR 0.50 . .
    H H16B 0.4401 0.3844 0.1823 0.111 Uiso calc PR 0.50 . .
    H H16C 0.5017 0.1912 0.2100 0.111 Uiso calc PR 0.50 . .
    C C17 0.4882(2) 0.7500 0.34029(17) 0.0690(8) Uani d S 1 . .
    H H17A 0.4527 0.8697 0.3183 0.103 Uiso calc PR 0.50 . .
    H H17B 0.4479 0.6365 0.3181 0.103 Uiso calc PR 0.50 . .
    H H17C 0.5387 0.7438 0.3218 0.103 Uiso calc PR 0.50 . .
    C C18 0.52755(18) 0.7500 0.43745(16) 0.0498(6) Uani d S 1 . .
    C C19 0.61859(18) 0.7500 0.49724(17) 0.0552(6) Uani d S 1 . .
    H H19 0.6717 0.7500 0.4853 0.066 Uiso calc SR 1 . .
    C C20 0.61758(17) 0.7500 0.58059(17) 0.0511(6) Uani d S 1 . .
    C C21 0.69948(19) 0.7500 0.66823(18) 0.0696(8) Uani d S 1 . .
    H H21A 0.6806 0.8065 0.7109 0.104 Uiso calc PR 0.50 . .
    H H21B 0.7497 0.8277 0.6653 0.104 Uiso calc PR 0.50 . .
    H H21C 0.7206 0.6158 0.6845 0.104 Uiso calc PR 0.50 . .
    C C22 0.37624(16) 0.7500 0.45456(14) 0.0448(5) Uani d S 1 . .
    C C23 0.33142(16) 0.7500 0.51683(14) 0.0447(5) Uani d S 1 . .
    C C24 0.36440(18) 0.7500 0.60527(16) 0.0651(8) Uani d S 1 . .
    H H24 0.4280 0.7500 0.6427 0.078 Uiso calc SR 1 . .
    C C25 0.29274(19) 0.7500 0.63368(16) 0.0659(8) Uani d S 1 . .
    H H25 0.3038 0.7500 0.6925 0.079 Uiso calc SR 1 . .
    C C26 0.20405(17) 0.7500 0.56718(14) 0.0469(5) Uani d S 1 . .
    C C27 0.12019(18) 0.7500 0.58736(15) 0.0488(6) Uani d S 1 . .
    C C28 -0.0696(2) 0.7500 0.60687(19) 0.0652(7) Uani d S 1 . .
    H H28A -0.0307 0.8509 0.6454 0.098 Uiso calc PR 0.50 . .
    H H28B -0.0525 0.6222 0.6346 0.098 Uiso calc PR 0.50 . .
    H H28C -0.1344 0.7769 0.5939 0.098 Uiso calc PR 0.50 . .
    C C29 -0.05587(18) 0.7500 0.52427(17) 0.0515(6) Uani d S 1 . .
    C C30 -0.12032(19) 0.7500 0.44038(18) 0.0578(6) Uani d S 1 . .
    H H30 -0.1853 0.7500 0.4215 0.069 Uiso calc SR 1 . .
    C C31 -0.07062(18) 0.7500 0.38631(17) 0.0536(6) Uani d S 1 . .
    C C32 -0.1090(2) 0.7500 0.28947(18) 0.0739(8) Uani d S 1 . .
    H H32A -0.0600 0.7157 0.2714 0.111 Uiso calc PR 0.50 . .
    H H32B -0.1329 0.8800 0.2678 0.111 Uiso calc PR 0.50 . .
    H H32C -0.1590 0.6543 0.2665 0.111 Uiso calc PR 0.50 . .
loop_
    _atom_site_aniso_label
    _atom_site_aniso_U_11
    _atom_site_aniso_U_22
    _atom_site_aniso_U_33
    _atom_site_aniso_U_12
    _atom_site_aniso_U_13
    _atom_site_aniso_U_23
    S1 0.0355(3) 0.0652(4) 0.0380(3) 0.000 0.0176(2) 0.000
    S2 0.0319(3) 0.0649(4) 0.0372(3) 0.000 0.0124(2) 0.000
    O1 0.0441(10) 0.0916(13) 0.0403(9) 0.000 0.0128(7) 0.000
    O2 0.0464(11) 0.1080(15) 0.0426(9) 0.000 0.0186(8) 0.000
    O3 0.0430(10) 0.0934(13) 0.0402(9) 0.000 0.0144(7) 0.000
    O4 0.0543(12) 0.1112(15) 0.0454(9) 0.000 0.0256(8) 0.000
    N1 0.0349(11) 0.0628(12) 0.0396(10) 0.000 0.0138(8) 0.000
    N2 0.0351(10) 0.0561(11) 0.0392(10) 0.000 0.0143(8) 0.000
    N3 0.0364(11) 0.0665(13) 0.0462(10) 0.000 0.0188(8) 0.000
    N4 0.0417(12) 0.0752(14) 0.0492(11) 0.000 0.0233(9) 0.000
    N5 0.0370(11) 0.0640(12) 0.0449(10) 0.000 0.0117(8) 0.000
    N6 0.0381(11) 0.0546(11) 0.0438(10) 0.000 0.0173(8) 0.000
    N7 0.0391(11) 0.0586(12) 0.0472(11) 0.000 0.0211(9) 0.000
    N8 0.0360(11) 0.0690(13) 0.0442(10) 0.000 0.0162(8) 0.000
    C1 0.0325(13) 0.0699(16) 0.0567(14) 0.000 0.0140(10) 0.000
    C2 0.0325(12) 0.0491(12) 0.0507(13) 0.000 0.0174(9) 0.000
    C3 0.0399(13) 0.0622(14) 0.0517(13) 0.000 0.0249(11) 0.000
    C4 0.0417(13) 0.0548(13) 0.0447(12) 0.000 0.0209(10) 0.000
    C5 0.0570(17) 0.092(2) 0.0424(13) 0.000 0.0205(12) 0.000
    C6 0.0388(13) 0.0516(12) 0.0401(11) 0.000 0.0171(9) 0.000
    C7 0.0392(12) 0.0495(12) 0.0391(11) 0.000 0.0163(9) 0.000
    C8 0.0455(14) 0.0685(15) 0.0383(11) 0.000 0.0186(10) 0.000
    C9 0.0472(15) 0.0761(16) 0.0427(12) 0.000 0.0255(10) 0.000
    C10 0.0400(13) 0.0537(13) 0.0447(12) 0.000 0.0223(10) 0.000
    C11 0.0413(14) 0.0624(14) 0.0480(13) 0.000 0.0210(10) 0.000
    C12 0.0435(16) 0.126(3) 0.0563(16) 0.000 0.0109(12) 0.000
    C13 0.0384(14) 0.0671(16) 0.0564(14) 0.000 0.0184(11) 0.000
    C14 0.0359(14) 0.0757(17) 0.0704(17) 0.000 0.0256(12) 0.000
    C15 0.0474(16) 0.0678(16) 0.0581(15) 0.000 0.0294(12) 0.000
    C16 0.0614(19) 0.110(2) 0.0636(17) 0.000 0.0393(15) 0.000
    C17 0.0647(19) 0.097(2) 0.0557(15) 0.000 0.0353(14) 0.000
    C18 0.0462(14) 0.0540(13) 0.0554(14) 0.000 0.0273(11) 0.000
    C19 0.0392(14) 0.0632(15) 0.0684(16) 0.000 0.0275(12) 0.000
    C20 0.0337(13) 0.0561(14) 0.0593(15) 0.000 0.0151(11) 0.000
    C21 0.0384(15) 0.091(2) 0.0659(17) 0.000 0.0081(12) 0.000
    C22 0.0381(13) 0.0532(13) 0.0427(12) 0.000 0.0161(10) 0.000
    C23 0.0316(12) 0.0543(13) 0.0433(12) 0.000 0.0107(9) 0.000
    C24 0.0347(13) 0.115(2) 0.0405(12) 0.000 0.0104(10) 0.000
    C25 0.0417(15) 0.117(2) 0.0370(12) 0.000 0.0139(10) 0.000
    C26 0.0399(13) 0.0590(14) 0.0416(12) 0.000 0.0166(10) 0.000
    C27 0.0425(14) 0.0605(14) 0.0445(12) 0.000 0.0189(10) 0.000
    C28 0.0601(18) 0.0769(18) 0.0756(18) 0.000 0.0452(15) 0.000
    C29 0.0419(14) 0.0557(14) 0.0645(15) 0.000 0.0298(12) 0.000
    C30 0.0362(14) 0.0664(16) 0.0729(17) 0.000 0.0247(12) 0.000
    C31 0.0385(14) 0.0618(14) 0.0573(14) 0.000 0.0166(11) 0.000
    C32 0.0474(16) 0.109(2) 0.0545(15) 0.000 0.0099(12) 0.000
_geom_special_details
;
All e.s.d.'s (except the e.s.d. in the dihedral angle between two l.s. planes)
are estimated using the full covariance matrix. The cell e.s.d.'s are taken
into account individually in the estimation of e.s.d.'s in distances, angles
and torsion angles; correlations between e.s.d.'s in cell parameters are only
used when they are defined by crystal symmetry. An approximate (isotropic)
treatment of cell e.s.d.'s is used for estimating e.s.d.'s involving l.s.
planes.
;
loop_
    _geom_bond_atom_site_label_1
    _geom_bond_atom_site_label_2
    _geom_bond_site_symmetry_2
    _geom_bond_distance
    _geom_bond_publ_flag
    S1 C10 . 1.720(2) ?
    S1 C7 . 1.721(2) ?
    S2 C26 . 1.713(2) ?
    S2 C23 . 1.725(2) ?
    O1 C6 . 1.209(3) ?
    O2 C11 . 1.204(3) ?
    O3 C22 . 1.205(3) ?
    O4 C27 . 1.208(3) ?
    N1 C4 . 1.311(3) ?
    N1 N2 . 1.376(2) ?
    N2 C2 . 1.381(3) ?
    N2 C6 . 1.399(3) ?
    N3 N4 . 1.373(3) ?
    N3 C13 . 1.390(3) ?
    N3 C11 . 1.402(3) ?
    N4 C15 . 1.315(3) ?
    N5 C20 . 1.314(3) ?
    N5 N6 . 1.379(3) ?
    N6 C18 . 1.387(3) ?
    N6 C22 . 1.401(3) ?
    N7 N8 . 1.372(3) ?
    N7 C29 . 1.384(3) ?
    N7 C27 . 1.396(3) ?
    N8 C31 . 1.316(3) ?
    C1 C2 . 1.493(3) ?
    C1 H1A . 0.9600 ?
    C1 H1B . 0.9600 ?
    C1 H1C . 0.9600 ?
    C2 C3 . 1.354(3) ?
    C3 C4 . 1.419(3) ?
    C3 H3 . 0.9300 ?
    C4 C5 . 1.493(3) ?
    C5 H5A . 0.9600 ?
    C5 H5B . 0.9600 ?
    C5 H5C . 0.9600 ?
    C6 C7 . 1.484(3) ?
    C7 C8 . 1.372(3) ?
    C8 C9 . 1.388(4) ?
    C8 H8 . 0.9300 ?
    C9 C10 . 1.368(3) ?
    C9 H9 . 0.9300 ?
    C10 C11 . 1.483(3) ?
    C12 C13 . 1.483(4) ?
    C12 H12A . 0.9600 ?
    C12 H12B . 0.9600 ?
    C12 H12C . 0.9600 ?
    C13 C14 . 1.355(4) ?
    C14 C15 . 1.407(4) ?
    C14 H14 . 0.9300 ?
    C15 C16 . 1.490(3) ?
    C16 H16A . 0.9600 ?
    C16 H16B . 0.9600 ?
    C16 H16C . 0.9600 ?
    C17 C18 . 1.487(3) ?
    C17 H17A . 0.9600 ?
    C17 H17B . 0.9600 ?
    C17 H17C . 0.9600 ?
    C18 C19 . 1.359(4) ?
    C19 C20 . 1.407(4) ?
    C19 H19 . 0.9300 ?
    C20 C21 . 1.498(3) ?
    C21 H21A . 0.9600 ?
    C21 H21B . 0.9600 ?
    C21 H21C . 0.9600 ?
    C22 C23 . 1.480(3) ?
    C23 C24 . 1.356(3) ?
    C24 C25 . 1.387(4) ?
    C24 H24 . 0.9300 ?
    C25 C26 . 1.373(3) ?
    C25 H25 . 0.9300 ?
    C26 C27 . 1.482(3) ?
    C28 C29 . 1.489(3) ?
    C28 H28A . 0.9600 ?
    C28 H28B . 0.9600 ?
    C28 H28C . 0.9600 ?
    C29 C30 . 1.351(4) ?
    C30 C31 . 1.418(4) ?
    C30 H30 . 0.9300 ?
    C31 C32 . 1.483(4) ?
    C32 H32A . 0.9600 ?
    C32 H32B . 0.9600 ?
    C32 H32C . 0.9600 ?
loop_
    _geom_angle_atom_site_label_1
    _geom_angle_atom_site_label_2
    _geom_angle_atom_site_label_3
    _geom_angle_site_symmetry_1
    _geom_angle_site_symmetry_3
    _geom_angle
    _geom_angle_publ_flag
    C10 S1 C7 . . 91.54(11) ?
    C26 S2 C23 . . 91.51(11) ?
    C4 N1 N2 . . 105.05(18) ?
    N1 N2 C2 . . 111.90(17) ?
    N1 N2 C6 . . 119.30(18) ?
    C2 N2 C6 . . 128.8(2) ?
    N4 N3 C13 . . 111.83(18) ?
    N4 N3 C11 . . 122.10(19) ?
    C13 N3 C11 . . 126.1(2) ?
    C15 N4 N3 . . 104.6(2) ?
    C20 N5 N6 . . 105.0(2) ?
    N5 N6 C18 . . 111.48(19) ?
    N5 N6 C22 . . 121.53(19) ?
    C18 N6 C22 . . 126.98(19) ?
    N8 N7 C29 . . 111.94(19) ?
    N8 N7 C27 . . 119.62(19) ?
    C29 N7 C27 . . 128.4(2) ?
    C31 N8 N7 . . 105.1(2) ?
    C2 C1 H1A . . 109.5 ?
    C2 C1 H1B . . 109.5 ?
    H1A C1 H1B . . 109.5 ?
    C2 C1 H1C . . 109.5 ?
    H1A C1 H1C . . 109.5 ?
    H1B C1 H1C . . 109.5 ?
    C3 C2 N2 . . 105.1(2) ?
    C3 C2 C1 . . 130.1(2) ?
    N2 C2 C1 . . 124.7(2) ?
    C2 C3 C4 . . 107.1(2) ?
    C2 C3 H3 . . 126.4 ?
    C4 C3 H3 . . 126.4 ?
    N1 C4 C3 . . 110.8(2) ?
    N1 C4 C5 . . 119.7(2) ?
    C3 C4 C5 . . 129.5(2) ?
    C4 C5 H5A . . 109.5 ?
    C4 C5 H5B . . 109.5 ?
    H5A C5 H5B . . 109.5 ?
    C4 C5 H5C . . 109.5 ?
    H5A C5 H5C . . 109.5 ?
    H5B C5 H5C . . 109.5 ?
    O1 C6 N2 . . 120.9(2) ?
    O1 C6 C7 . . 121.0(2) ?
    N2 C6 C7 . . 118.12(19) ?
    C8 C7 C6 . . 120.5(2) ?
    C8 C7 S1 . . 110.59(18) ?
    C6 C7 S1 . . 128.96(17) ?
    C7 C8 C9 . . 113.8(2) ?
    C7 C8 H8 . . 123.1 ?
    C9 C8 H8 . . 123.1 ?
    C10 C9 C8 . . 112.5(2) ?
    C10 C9 H9 . . 123.8 ?
    C8 C9 H9 . . 123.8 ?
    C9 C10 C11 . . 135.8(2) ?
    C9 C10 S1 . . 111.54(19) ?
    C11 C10 S1 . . 112.66(16) ?
    O2 C11 N3 . . 119.8(2) ?
    O2 C11 C10 . . 120.1(2) ?
    N3 C11 C10 . . 120.1(2) ?
    C13 C12 H12A . . 109.5 ?
    C13 C12 H12B . . 109.5 ?
    H12A C12 H12B . . 109.5 ?
    C13 C12 H12C . . 109.5 ?
    H12A C12 H12C . . 109.5 ?
    H12B C12 H12C . . 109.5 ?
    C14 C13 N3 . . 105.0(2) ?
    C14 C13 C12 . . 129.7(3) ?
    N3 C13 C12 . . 125.4(2) ?
    C13 C14 C15 . . 107.1(2) ?
    C13 C14 H14 . . 126.5 ?
    C15 C14 H14 . . 126.5 ?
    N4 C15 C14 . . 111.5(2) ?
    N4 C15 C16 . . 120.8(3) ?
    C14 C15 C16 . . 127.7(3) ?
    C15 C16 H16A . . 109.5 ?
    C15 C16 H16B . . 109.5 ?
    H16A C16 H16B . . 109.5 ?
    C15 C16 H16C . . 109.5 ?
    H16A C16 H16C . . 109.5 ?
    H16B C16 H16C . . 109.5 ?
    C18 C17 H17A . . 109.5 ?
    C18 C17 H17B . . 109.5 ?
    H17A C17 H17B . . 109.5 ?
    C18 C17 H17C . . 109.5 ?
    H17A C17 H17C . . 109.5 ?
    H17B C17 H17C . . 109.5 ?
    C19 C18 N6 . . 105.0(2) ?
    C19 C18 C17 . . 129.9(2) ?
    N6 C18 C17 . . 125.1(2) ?
    C18 C19 C20 . . 107.3(2) ?
    C18 C19 H19 . . 126.4 ?
    C20 C19 H19 . . 126.4 ?
    N5 C20 C19 . . 111.2(2) ?
    N5 C20 C21 . . 120.4(2) ?
    C19 C20 C21 . . 128.4(2) ?
    C20 C21 H21A . . 109.5 ?
    C20 C21 H21B . . 109.5 ?
    H21A C21 H21B . . 109.5 ?
    C20 C21 H21C . . 109.5 ?
    H21A C21 H21C . . 109.5 ?
    H21B C21 H21C . . 109.5 ?
    O3 C22 N6 . . 120.3(2) ?
    O3 C22 C23 . . 120.1(2) ?
    N6 C22 C23 . . 119.61(19) ?
    C24 C23 C22 . . 134.3(2) ?
    C24 C23 S2 . . 111.59(18) ?
    C22 C23 S2 . . 114.13(16) ?
    C23 C24 C25 . . 112.5(2) ?
    C23 C24 H24 . . 123.8 ?
    C25 C24 H24 . . 123.8 ?
    C26 C25 C24 . . 113.9(2) ?
    C26 C25 H25 . . 123.0 ?
    C24 C25 H25 . . 123.0 ?
    C25 C26 C27 . . 120.2(2) ?
    C25 C26 S2 . . 110.47(18) ?
    C27 C26 S2 . . 129.35(18) ?
    O4 C27 N7 . . 120.3(2) ?
    O4 C27 C26 . . 120.1(2) ?
    N7 C27 C26 . . 119.7(2) ?
    C29 C28 H28A . . 109.5 ?
    C29 C28 H28B . . 109.5 ?
    H28A C28 H28B . . 109.5 ?
    C29 C28 H28C . . 109.5 ?
    H28A C28 H28C . . 109.5 ?
    H28B C28 H28C . . 109.5 ?
    C30 C29 N7 . . 105.0(2) ?
    C30 C29 C28 . . 129.8(3) ?
    N7 C29 C28 . . 125.2(2) ?
    C29 C30 C31 . . 107.4(2) ?
    C29 C30 H30 . . 126.3 ?
    C31 C30 H30 . . 126.3 ?
    N8 C31 C30 . . 110.5(2) ?
    N8 C31 C32 . . 121.0(2) ?
    C30 C31 C32 . . 128.5(2) ?
    C31 C32 H32A . . 109.5 ?
    C31 C32 H32B . . 109.5 ?
    H32A C32 H32B . . 109.5 ?
    C31 C32 H32C . . 109.5 ?
    H32A C32 H32C . . 109.5 ?
    H32B C32 H32C . . 109.5 ?
loop_
    _geom_torsion_atom_site_label_1
    _geom_torsion_atom_site_label_2
    _geom_torsion_atom_site_label_3
    _geom_torsion_atom_site_label_4
    _geom_torsion_site_symmetry_1
    _geom_torsion_site_symmetry_2
    _geom_torsion_site_symmetry_3
    _geom_torsion_site_symmetry_4
    _geom_torsion
    _geom_torsion_publ_flag
    C4 N1 N2 C2 . . . . 0.0 ?
    C4 N1 N2 C6 . . . . 180.0 ?
    C13 N3 N4 C15 . . . . 0.0 ?
    C11 N3 N4 C15 . . . . 180.0 ?
    C20 N5 N6 C18 . . . . 0.0 ?
    C20 N5 N6 C22 . . . . 180.0 ?
    C29 N7 N8 C31 . . . . 0.0 ?
    C27 N7 N8 C31 . . . . 180.0 ?
    N1 N2 C2 C3 . . . . 0.0 ?
    C6 N2 C2 C3 . . . . 180.0 ?
    N1 N2 C2 C1 . . . . 180.0 ?
    C6 N2 C2 C1 . . . . 0.0 ?
    N2 C2 C3 C4 . . . . 0.0 ?
    C1 C2 C3 C4 . . . . 180.0 ?
    N2 N1 C4 C3 . . . . 0.0 ?
    N2 N1 C4 C5 . . . . 180.0 ?
    C2 C3 C4 N1 . . . . 0.0 ?
    C2 C3 C4 C5 . . . . 180.0 ?
    N1 N2 C6 O1 . . . . 180.0 ?
    C2 N2 C6 O1 . . . . 0.0 ?
    N1 N2 C6 C7 . . . . 0.0 ?
    C2 N2 C6 C7 . . . . 180.0 ?
    O1 C6 C7 C8 . . . . 0.0 ?
    N2 C6 C7 C8 . . . . 180.0 ?
    O1 C6 C7 S1 . . . . 180.0 ?
    N2 C6 C7 S1 . . . . 0.0 ?
    C10 S1 C7 C8 . . . . 0.0 ?
    C10 S1 C7 C6 . . . . 180.0 ?
    C6 C7 C8 C9 . . . . 180.0 ?
    S1 C7 C8 C9 . . . . 0.0 ?
    C7 C8 C9 C10 . . . . 0.0 ?
    C8 C9 C10 C11 . . . . 180.0 ?
    C8 C9 C10 S1 . . . . 0.0 ?
    C7 S1 C10 C9 . . . . 0.0 ?
    C7 S1 C10 C11 . . . . 180.0 ?
    N4 N3 C11 O2 . . . . 180.0 ?
    C13 N3 C11 O2 . . . . 0.0 ?
    N4 N3 C11 C10 . . . . 0.0 ?
    C13 N3 C11 C10 . . . . 180.0 ?
    C9 C10 C11 O2 . . . . 180.0 ?
    S1 C10 C11 O2 . . . . 0.0 ?
    C9 C10 C11 N3 . . . . 0.0 ?
    S1 C10 C11 N3 . . . . 180.0 ?
    N4 N3 C13 C14 . . . . 0.0 ?
    C11 N3 C13 C14 . . . . 180.0 ?
    N4 N3 C13 C12 . . . . 180.0 ?
    C11 N3 C13 C12 . . . . 0.0 ?
    N3 C13 C14 C15 . . . . 0.0 ?
    C12 C13 C14 C15 . . . . 180.0 ?
    N3 N4 C15 C14 . . . . 0.0 ?
    N3 N4 C15 C16 . . . . 180.0 ?
    C13 C14 C15 N4 . . . . 0.0 ?
    C13 C14 C15 C16 . . . . 180.0 ?
    N5 N6 C18 C19 . . . . 0.0000(10)
                                   ?
    C22 N6 C18 C19 . . . . 180.0 ?
    N5 N6 C18 C17 . . . . 180.0 ?
    C22 N6 C18 C17 . . . . 0.0000(10)
                                    ?
    N6 C18 C19 C20 . . . . 0.0 ?
    C17 C18 C19 C20 . . . . 180.0 ?
    N6 N5 C20 C19 . . . . 0.0 ?
    N6 N5 C20 C21 . . . . 180.0 ?
    C18 C19 C20 N5 . . . . 0.0 ?
    C18 C19 C20 C21 . . . . 180.0 ?
    N5 N6 C22 O3 . . . . 180.0 ?
    C18 N6 C22 O3 . . . . 0.0000(10)
                                   ?
    N5 N6 C22 C23 . . . . 0.0000(10)
                                   ?
    C18 N6 C22 C23 . . . . 180.0 ?
    O3 C22 C23 C24 . . . . 180.0 ?
    N6 C22 C23 C24 . . . . 0.0000(10)
                                    ?
    O3 C22 C23 S2 . . . . 0.0000(10)
                                   ?
    N6 C22 C23 S2 . . . . 180.0 ?
    C26 S2 C23 C24 . . . . 0.0 ?
    C26 S2 C23 C22 . . . . 180.0 ?
    C22 C23 C24 C25 . . . . 180.0 ?
    S2 C23 C24 C25 . . . . 0.0 ?
    C23 C24 C25 C26 . . . . 0.0 ?
    C24 C25 C26 C27 . . . . 180.0 ?
    C24 C25 C26 S2 . . . . 0.0 ?
    C23 S2 C26 C25 . . . . 0.0 ?
    C23 S2 C26 C27 . . . . 180.0 ?
    N8 N7 C27 O4 . . . . 180.0 ?
    C29 N7 C27 O4 . . . . 0.0 ?
    N8 N7 C27 C26 . . . . 0.0 ?
    C29 N7 C27 C26 . . . . 180.0 ?
    C25 C26 C27 O4 . . . . 0.0000(10)
                                    ?
    S2 C26 C27 O4 . . . . 180.0 ?
    C25 C26 C27 N7 . . . . 180.0 ?
    S2 C26 C27 N7 . . . . 0.0 ?
    N8 N7 C29 C30 . . . . 0.0 ?
    C27 N7 C29 C30 . . . . 180.0 ?
    N8 N7 C29 C28 . . . . 180.0 ?
    C27 N7 C29 C28 . . . . 0.0000(10)
                                    ?
    N7 C29 C30 C31 . . . . 0.0 ?
    C28 C29 C30 C31 . . . . 180.0 ?
    N7 N8 C31 C30 . . . . 0.0 ?
    N7 N8 C31 C32 . . . . 180.0 ?
    C29 C30 C31 N8 . . . . 0.0000(10)
                                    ?
    C29 C30 C31 C32 . . . . 180.0 ?
