# Supplementary material for: (3,5-Dimethyl­pyrazol-1-yl)[5-(3,5-dimethyl­pyrazol-1-ylcarbon­yl)-2-thien­yl]methanone
Source: Acta Crystallogr Sect E Struct Rep Online. 2009 Oct 17;65(Pt 11):o2743. doi: 10.1107/S1600536809040756 (PMC2970996; doi:10.1107/S1600536809040756)
Supplement: Supplementary file 2 [file e-65-o2743-Isup2.hkl]

# 
# h,k,l, Fc-squared, Fo-squared, sigma(Fo-squared) and status flag 
# 
data_I
_shelx_title ' DARU IN P2(1)                   P21/M' 
_shelx_refln_list_code          4 
_shelx_F_calc_maximum      432.50 
_exptl_crystal_F_000       688.00 
_reflns_d_resolution_high  0.8009 
 
loop_ 
 _symmetry_equiv_pos_as_xyz 
 'x, y, z' 
 '-x, y+1/2, -z' 
 '-x, -y, -z' 
 'x, -y-1/2, z' 
 
_cell_length_a    15.6150 
_cell_length_b     6.7153 
_cell_length_c    16.8030 
_cell_angle_alpha  90.000 
_cell_angle_beta  114.452 
_cell_angle_gamma  90.000 
 
_shelx_F_squared_multiplier     1.000 
 
loop_ 
 _refln_index_h 
 _refln_index_k 
 _refln_index_l 
 _refln_F_squared_calc 
 _refln_F_squared_meas 
 _refln_F_squared_sigma 
 _refln_observed_status 
   2   0   0    10078.17    11055.86    136.95 o 
   3   0   0       22.69       20.91      0.82 o 
   4   0   0       93.36       90.10      1.74 o 
   5   0   0       12.71       22.32      2.32 o 
   6   0   0        9.69        6.44      0.82 o 
   7   0   0      606.78      584.85     13.38 o 
   8   0   0        6.62        3.49      0.82 o 
   9   0   0      194.07      139.46      3.49 o 
  10   0   0        0.26        0.00      1.16 o 
  11   0   0      149.08      140.60      3.49 o 
  12   0   0      464.89      394.07      8.14 o 
  13   0   0      253.00      238.23      5.81 o 
  14   0   0        8.62        5.81      2.32 o 
  15   0   0        1.60        4.65      2.32 o 
   1   1   0     8993.98    10064.43     79.39 o 
   2   1   0      492.39      486.96      4.08 o 
   3   1   0     5130.17     5430.98     42.98 o 
   4   1   0      246.95      217.19      2.33 o 
   5   1   0      200.29      183.31      1.85 o 
   6   1   0        5.80        4.34      0.67 o 
   7   1   0      270.06      333.41      2.68 o 
   8   1   0      425.33      368.25      4.03 o 
   9   1   0      263.87      295.63      8.72 o 
  10   1   0     2029.85     1876.03     37.87 o 
  11   1   0      176.09      158.58      2.79 o 
  12   1   0        4.26        5.00      1.74 o 
  13   1   0       74.62       57.74      1.93 o 
  14   1   0        5.98        7.06      1.64 o 
  15   1   0      219.11      266.10      6.97 o 
  16   1   0        0.14        0.00      3.49 o 
   0   2   0   187059.72   172267.34   4624.98 o 
   1   2   0      136.70      140.47      4.19 o 
   2   2   0     4172.15     4526.61     35.90 o 
   3   2   0        5.66        3.90      0.58 o 
   4   2   0      175.73      158.67      2.18 o 
   5   2   0        0.07        0.00      0.67 o 
   6   2   0        4.46        3.60      0.67 o 
   7   2   0      511.32      515.12      6.86 o 
   8   2   0        8.28        6.97      1.04 o 
   9   2   0      142.09      122.56      2.79 o 
  10   2   0        0.00        0.77      1.04 o 
  11   2   0      124.03      119.01      5.23 o 
  12   2   0      328.90      305.27      7.55 o 
  13   2   0      190.25      186.32      4.07 o 
  14   2   0        6.91        4.65      2.32 o 
  15   2   0        0.38        1.16      3.49 o 
  16   2   0        0.34        2.32      3.49 o 
  17   2   0        3.92        9.29      4.65 o 
   1   3   0     3441.01     3610.26     33.13 o 
   2   3   0      162.72      157.55      2.32 o 
   3   3   0     1490.80     1546.26     17.16 o 
   4   3   0      137.20      122.52      1.85 o 
   5   3   0       76.39       73.06      1.89 o 
   6   3   0       41.92       43.42      1.34 o 
   7   3   0      102.97      107.68      2.18 o 
   8   3   0      143.50      117.48      2.79 o 
   9   3   0      143.59      145.94      4.07 o 
  10   3   0     1056.03      966.83     12.73 o 
  11   3   0      113.68      108.48      2.79 o 
  12   3   0        2.05        0.77      1.04 o 
  13   3   0       47.19       41.83      1.93 o 
  14   3   0        1.91        2.32      2.32 o 
  15   3   0      118.66      130.13      5.81 o 
  16   3   0        0.02       -3.49      3.49 o 
   0   4   0    29331.41    31602.96    346.27 o 
   1   4   0       60.20       66.81      2.35 o 
   2   4   0      574.56      616.40      6.40 o 
   3   4   0        4.50        5.23      1.16 o 
   4   4   0      122.07      110.79      4.29 o 
   5   4   0       11.95       10.28      1.34 o 
   6   4   0        6.71        6.74      1.42 o 
   7   4   0      257.27      263.24      4.93 o 
   8   4   0        3.02        3.87      1.04 o 
   9   4   0       43.75       41.14      1.93 o 
  10   4   0        0.02        1.16      1.04 o 
  11   4   0       64.00       59.84      2.46 o 
  12   4   0      128.65      128.67      3.63 o 
  13   4   0       85.74       83.75      4.65 o 
  14   4   0        3.93        6.97      2.32 o 
  15   4   0        0.19        1.16      3.49 o 
   1   5   0      691.13      681.71     11.34 o 
   2   5   0       41.41       41.68      2.01 o 
   3   5   0      355.80      356.88     11.52 o 
   4   5   0       38.61       38.87      2.01 o 
   5   5   0       24.96       25.10      1.49 o 
   6   5   0       35.79       36.41      2.01 o 
   7   5   0       23.05       22.67      1.64 o 
   8   5   0       39.62       41.25      2.46 o 
   9   5   0       46.36       47.23      2.90 o 
  10   5   0      345.43      322.05      8.14 o 
  11   5   0       48.77       50.38      2.79 o 
  12   5   0        0.99        1.16      1.64 o 
  13   5   0       19.22       20.12      1.93 o 
  14   5   0        0.12        1.16      2.32 o 
   0   6   0     4530.54     4376.12     72.43 o 
   1   6   0       21.39       25.68      2.18 o 
   2   6   0       68.80       66.23      2.68 o 
   3   6   0        2.90        4.26      1.34 o 
   4   6   0       31.51       31.82      2.01 o 
   5   6   0        9.20       10.01      2.02 o 
   6   6   0        4.32        4.07      1.64 o 
   7   6   0       78.66       79.59      3.29 o 
   8   6   0        0.17        4.65      2.32 o 
   9   6   0        5.00        6.39      1.64 o 
  10   6   0        0.19       -0.58      1.64 o 
  11   6   0       20.64       26.72      3.49 o 
  12   6   0       31.55       32.53      3.49 o 
   1   7   0      109.75      107.55      4.11 o 
   2   7   0        7.93        9.12      2.15 o 
   3   7   0       67.87       64.99      2.99 o 
   4   7   0        6.59        9.14      1.34 o 
   5   7   0        4.37        4.07      2.90 o 
   6   7   0       10.49       12.78      2.32 o 
   7   7   0        4.99        3.72      1.93 o 
   8   7   0        5.95       10.46      1.93 o 
   9   7   0       10.87        9.29      3.49 o 
   0   8   0      624.35      624.24     16.27 o 
   1   8   0        5.19       12.23      2.46 o 
   2   8   0       10.31       11.95      2.46 o 
   3   8   0        0.33        3.49      2.32 o 
   5   8   0        1.99        4.65      3.49 o 
 -14   0   1       24.92       23.24      2.32 o 
 -13   0   1      416.53      437.05      8.14 o 
 -12   0   1     1189.64     1133.34     19.78 o 
 -11   0   1       16.98       23.24      2.32 o 
 -10   0   1      348.90      299.90      5.81 o 
  -9   0   1      270.59      262.68      4.65 o 
  -8   0   1      198.84      211.53      3.29 o 
  -7   0   1     4777.13     5310.05     59.36 o 
  -6   0   1      960.25      945.18     10.71 o 
  -5   0   1     4244.57     4638.28     53.69 o 
  -4   0   1      465.60      451.03      5.76 o 
   0   0   1        0.02       13.36      8.21 o 
   1   0   1       84.96       89.52      1.64 o 
   2   0   1     2859.17     2959.20     73.82 o 
   3   0   1      322.39      305.51      6.40 o 
   4   0   1      683.36      622.21      6.05 o 
   5   0   1      587.58      573.53      5.57 o 
   6   0   1     2953.61     3193.34     50.30 o 
   7   0   1      140.99      180.12      4.65 o 
   8   0   1       17.33       17.43      1.16 o 
   9   0   1        0.13       -1.16      1.16 o 
  10   0   1      770.32      674.58     11.63 o 
  11   0   1        3.79        3.49      1.16 o 
  12   0   1      977.28      894.49     16.28 o 
  13   0   1        6.37       10.46      2.32 o 
  14   0   1      157.00      176.62      4.65 o 
  15   0   1      355.03      391.66      9.30 o 
 -15   1   1       42.73       45.31      3.49 o 
 -14   1   1       27.70       34.85      3.49 o 
 -13   1   1      397.12      395.19      5.75 o 
 -12   1   1      853.25      859.60     10.69 o 
 -11   1   1      114.12      121.43      2.46 o 
 -10   1   1      402.40      417.79      9.88 o 
  -9   1   1       17.39       22.58      1.16 o 
  -8   1   1       45.47       54.96      0.88 o 
  -7   1   1      142.26      174.31      2.18 o 
  -6   1   1       84.75       88.70      1.51 o 
  -5   1   1     2617.30     2705.66     23.15 o 
  -4   1   1      829.13      855.49      6.99 o 
  -3   1   1      163.80      171.33      2.01 o 
  -2   1   1       20.31       18.70      0.67 o 
  -1   1   1        1.43        5.56      0.58 o 
   0   1   1      302.14      326.03      5.82 o 
   1   1   1       86.62       92.99      1.16 o 
   2   1   1     1898.65     1863.20     18.17 o 
   3   1   1      220.21      256.10      2.33 o 
   4   1   1       10.40       18.46      0.84 o 
   5   1   1     1816.61     1804.47     16.85 o 
   6   1   1     3272.51     3504.39     31.97 o 
   7   1   1     2504.26     2629.71     28.23 o 
   8   1   1        8.98        7.95      1.74 o 
   9   1   1      472.17      429.36      6.98 o 
  10   1   1        0.67        2.32      1.74 o 
  11   1   1      376.68      373.17      5.75 o 
  12   1   1       37.64       33.73      1.64 o 
  13   1   1       94.40       97.61      2.46 o 
  14   1   1       41.64       43.14      1.93 o 
  15   1   1       62.43       73.20      4.65 o 
  16   1   1      116.23      166.15      6.97 o 
 -17   2   1       23.69       41.82      5.81 o 
 -16   2   1       18.86       15.10      3.49 o 
 -15   2   1      133.59      162.67      5.81 o 
 -14   2   1       17.94       15.10      2.32 o 
 -13   2   1      287.62      285.89      4.46 o 
 -12   2   1      832.41      819.44     11.63 o 
 -11   2   1       10.51       15.10      1.04 o 
 -10   2   1      267.30      254.01      4.11 o 
  -9   2   1      152.09      157.14      4.65 o 
  -8   2   1       98.45      105.74      1.93 o 
  -7   2   1     2536.36     2855.00     22.91 o 
  -6   2   1      501.70      510.17      5.57 o 
  -5   2   1     1450.08     1566.25     14.81 o 
  -4   2   1      313.75      326.91      3.16 o 
  -3   2   1        0.34        0.29      0.59 o 
  -2   2   1       20.06       19.40      1.16 o 
  -1   2   1        3.08        6.39      5.34 o 
   0   2   1        0.02        2.90      2.46 o 
   1   2   1       92.78       92.84      3.69 o 
   2   2   1     1452.63     1575.00     12.84 o 
   3   2   1       65.35       73.55      1.16 o 
   4   2   1      443.84      422.26      4.07 o 
   5   2   1      259.63      263.34      2.91 o 
   6   2   1     1871.90     1987.89     18.85 o 
   7   2   1      153.80      175.89      2.68 o 
   8   2   1       14.69       11.62      1.04 o 
   9   2   1        0.10        0.00      1.74 o 
  10   2   1      556.91      547.77      7.78 o 
  11   2   1        0.07        1.16      1.74 o 
  12   2   1      738.49      713.76     14.53 o 
  13   2   1        6.62       11.07      1.64 o 
  14   2   1      112.44      118.56      3.29 o 
  15   2   1      263.99      307.95      9.30 o 
  16   2   1        0.01        3.49      3.49 o 
 -16   3   1       97.40      124.32      5.81 o 
 -15   3   1       26.37       29.04      3.49 o 
 -14   3   1       16.26       16.26      2.32 o 
 -13   3   1      219.69      227.56      4.46 o 
 -12   3   1      432.67      448.26      6.95 o 
 -11   3   1       50.01       53.58      1.93 o 
 -10   3   1      175.19      186.19      3.63 o 
  -9   3   1       30.25       32.21      2.90 o 
  -8   3   1       28.64       26.72      1.64 o 
  -7   3   1       28.21       31.99      1.77 o 
  -6   3   1       53.85       47.25      2.37 o 
  -5   3   1      720.63      722.15      6.72 o 
  -4   3   1       64.75       67.20      1.52 o 
  -3   3   1       36.73       36.39      1.16 o 
  -2   3   1        1.88        1.33      0.64 o 
  -1   3   1       12.64       14.70      2.23 o 
   0   3   1       70.13       71.54      1.74 o 
   1   3   1        8.76        9.64      2.68 o 
   2   3   1      188.76      190.27      3.69 o 
   3   3   1      120.90      130.07      2.20 o 
   4   3   1        1.61        3.43      0.69 o 
   5   3   1      601.88      599.55      5.82 o 
   6   3   1     1148.97     1172.61     11.86 o 
   7   3   1      986.44      966.25     12.80 o 
   8   3   1       10.23       10.56      2.32 o 
   9   3   1      257.61      238.72      4.46 o 
  10   3   1        0.38        3.06      2.90 o 
  11   3   1      193.49      191.50      4.07 o 
  12   3   1       30.44       30.21      1.93 o 
  13   3   1       53.98       51.14      3.49 o 
  14   3   1       30.14       31.73      1.93 o 
  15   3   1       36.94       38.34      3.49 o 
  16   3   1       68.85       87.14      5.81 o 
 -15   4   1       62.81       67.39      4.65 o 
 -14   4   1        8.53       10.46      3.49 o 
 -13   4   1      102.54      102.37      2.79 o 
 -12   4   1      336.09      330.55      6.12 o 
 -11   4   1        4.26        6.39      1.64 o 
 -10   4   1      130.81      125.53      3.29 o 
  -9   4   1       43.01       39.15      2.90 o 
  -8   4   1       20.83       22.67      1.64 o 
  -7   4   1      616.99      652.53      9.43 o 
  -6   4   1      121.65      128.22      2.68 o 
  -5   4   1      157.10      157.93      2.86 o 
  -4   4   1       85.00       94.15      1.97 o 
  -3   4   1        0.73        0.87      1.16 o 
  -2   4   1        8.18        8.13      1.34 o 
  -1   4   1        4.05        9.88      2.46 o 
   1   4   1       29.45       27.98      5.37 o 
   2   4   1      251.05      273.47      3.49 o 
   3   4   1        0.25        0.19      0.73 o 
   4   4   1      117.80      111.77      2.39 o 
   5   4   1       70.37       68.99      2.01 o 
   6   4   1      541.46      543.43      6.71 o 
   7   4   1      100.58      101.51      2.79 o 
   8   4   1        8.69        7.60      1.64 o 
   9   4   1        0.85       -0.39      1.04 o 
  10   4   1      205.72      209.30      6.97 o 
  11   4   1        2.67        2.32      1.64 o 
  12   4   1      324.91      308.97      6.12 o 
  13   4   1        5.42        9.44      1.64 o 
  14   4   1       43.11       44.77      2.79 o 
 -14   5   1        5.07        5.11      2.32 o 
 -13   5   1       65.87       71.59      2.79 o 
 -12   5   1      127.32      135.89      6.39 o 
 -11   5   1       10.54       13.60      1.93 o 
 -10   5   1       40.33       40.96      3.49 o 
  -9   5   1       22.59       25.75      1.93 o 
  -8   5   1       11.72        8.30      1.64 o 
  -7   5   1        2.05       -0.58      1.74 o 
  -6   5   1       11.80       10.28      1.34 o 
  -5   5   1      131.29      120.85      2.68 o 
  -4   5   1       17.86       16.58      1.99 o 
  -3   5   1        6.08        2.71      1.34 o 
  -2   5   1        0.39        2.22      1.25 o 
  -1   5   1        4.65        2.11      1.25 o 
   0   5   1        5.45        4.07      1.16 o 
   1   5   1        0.07       -0.58      1.74 o 
   2   5   1       15.23       13.77      1.16 o 
   3   5   1       21.96       17.83      1.34 o 
   4   5   1       12.32       14.60      1.34 o 
   5   5   1      120.21      119.90      8.27 o 
   6   5   1      245.36      243.70      7.55 o 
   7   5   1      229.96      212.97      8.13 o 
   8   5   1       10.42        8.60      2.32 o 
   9   5   1       98.08       95.33      3.29 o 
  10   5   1        0.01        0.58      2.90 o 
  11   5   1       51.97       57.53      2.79 o 
  12   5   1       16.20       13.61      1.93 o 
  13   5   1       18.78       20.09      5.23 o 
 -12   6   1       88.89       89.46      4.65 o 
 -11   6   1        1.54        0.58      1.74 o 
 -10   6   1       40.15       42.99      2.79 o 
  -9   6   1        9.01        8.30      1.64 o 
  -8   6   1        4.34        5.45      2.90 o 
  -7   6   1      111.95      113.88      8.13 o 
  -6   6   1       19.87       18.59      2.32 o 
  -5   6   1       13.50       12.16      1.77 o 
  -4   6   1       13.45       14.74      1.34 o 
  -3   6   1        0.87        2.71      1.34 o 
  -2   6   1        2.75        4.50      1.49 o 
  -1   6   1        7.74       21.03      3.59 o 
   0   6   1        0.03        4.07      7.55 o 
   1   6   1        6.26        8.62      3.68 o 
   2   6   1       25.80       24.96      3.14 o 
   3   6   1        0.38        1.55      1.46 o 
   4   6   1       18.61       16.05      1.49 o 
   5   6   1       18.57       18.73      1.61 o 
   6   6   1      102.02       98.21      3.29 o 
   7   6   1       37.91       34.28      2.46 o 
   8   6   1        1.95        3.49      1.64 o 
   9   6   1        0.80        0.00      1.64 o 
  10   6   1       41.33       45.28      2.79 o 
  11   6   1        3.08        3.49      1.93 o 
  -9   7   1        8.36       10.95      1.93 o 
  -8   7   1        4.52        3.49      1.64 o 
  -7   7   1        0.16        2.32      1.64 o 
  -6   7   1        1.40        4.88      1.93 o 
  -5   7   1       19.64       15.71      2.46 o 
  -4   7   1        4.63        3.92      2.64 o 
  -3   7   1        1.02        0.77      1.34 o 
  -2   7   1        0.18        2.32      1.64 o 
  -1   7   1        1.14        1.16      1.64 o 
   0   7   1        0.45        1.74      1.64 o 
   1   7   1        0.48       -0.58      1.64 o 
   2   7   1        2.02        0.77      1.46 o 
   3   7   1        4.06        4.94      1.49 o 
   4   7   1        6.94       11.13      1.49 o 
   5   7   1       18.29       16.60      2.46 o 
   6   7   1       39.60       38.31      2.90 o 
   7   7   1       34.83       43.74      2.79 o 
   8   7   1        4.06        1.86      1.93 o 
  -5   8   1        0.46        1.16      3.49 o 
  -3   8   1        0.30        5.81      2.90 o 
  -2   8   1        0.69        0.93      1.93 o 
  -1   8   1        3.32        8.71      2.46 o 
   0   8   1        0.01        4.07      3.29 o 
   1   8   1        2.47        5.23      4.07 o 
   2   8   1        2.71        2.90      1.64 o 
   3   8   1        0.29        1.16      2.32 o 
 -14   0   2       29.32       36.02      2.32 o 
 -13   0   2      180.16      161.52      4.65 o 
 -12   0   2       10.05       11.62      2.32 o 
 -11   0   2      565.55      551.13      9.30 o 
 -10   0   2      226.34      218.49      4.65 o 
  -8   0   2        0.15        6.74      2.32 o 
  -7   0   2     4941.59     5294.99     60.23 o 
  -3   0   2     1692.06     1777.26     23.44 o 
  -2   0   2     7260.07     7994.25    205.58 o 
  -1   0   2      164.11      174.52      2.47 o 
   0   0   2    51091.98    43524.08    688.65 o 
   1   0   2      316.89      329.00      7.57 o 
   2   0   2      546.87      587.01      7.41 o 
   3   0   2      680.10      664.43      8.23 o 
   4   0   2     3367.13     3510.02     38.99 o 
   5   0   2      988.56      941.80      9.41 o 
   6   0   2      199.65      183.60      2.39 o 
   7   0   2      524.04      505.87      9.30 o 
   8   0   2       50.03       59.25      2.32 o 
   9   0   2      100.56       94.12      3.49 o 
  10   0   2      164.28      155.71      4.65 o 
  11   0   2       59.72       41.83      2.32 o 
  12   0   2      367.55      353.33      8.14 o 
  13   0   2      204.05      178.95      4.65 o 
  14   0   2       12.50       11.62      2.32 o 
  15   0   2       22.36       30.21      3.49 o 
  16   0   2       12.81       11.62      3.49 o 
 -15   1   2      410.58      466.07     10.46 o 
 -14   1   2        0.75        1.16      2.32 o 
 -13   1   2      104.99      102.25      3.49 o 
 -12   1   2       39.07       44.92      2.90 o 
 -11   1   2      846.47      923.08     11.08 o 
 -10   1   2     1055.22     1069.59     12.73 o 
  -9   1   2      564.83      662.78      5.65 o 
  -8   1   2      283.83      275.49      5.81 o 
  -7   1   2      984.41     1188.73     19.79 o 
  -6   1   2     6762.10     7303.17    114.61 o 
  -5   1   2     1555.11     1531.42     16.00 o 
  -4   1   2     1000.63     1037.65      8.93 o 
  -3   1   2     8981.54     9568.79     87.19 o 
  -2   1   2       91.61       91.56      1.16 o 
  -1   1   2     5701.25     6012.73     47.30 o 
   0   1   2        2.95        2.77      0.63 o 
   1   1   2     3075.67     3061.28     24.49 o 
   2   1   2      294.00      292.58      2.91 o 
   3   1   2      336.37      367.52      3.49 o 
   4   1   2     2444.25     2445.86     19.73 o 
   5   1   2      622.09      609.43      5.36 o 
   6   1   2      528.88      580.11      5.23 o 
   7   1   2      113.10      125.13      2.01 o 
   8   1   2      195.21      183.35      7.55 o 
   9   1   2       39.32       49.38      1.64 o 
  10   1   2     1241.80     1094.49     13.56 o 
  11   1   2      134.07      118.86      2.79 o 
  12   1   2       20.68       15.71      1.64 o 
  13   1   2       34.07       35.44      1.64 o 
  14   1   2      109.24      116.80      3.29 o 
  15   1   2       10.77       15.46      2.32 o 
 -17   2   2        0.00       -2.32      4.65 o 
 -16   2   2       57.64       82.49      4.65 o 
 -15   2   2       39.64       39.50      3.49 o 
 -14   2   2       18.69       23.24      2.32 o 
 -13   2   2      152.18      139.44      4.65 o 
 -12   2   2        2.22        1.16      2.32 o 
 -11   2   2      402.60      396.48      5.58 o 
 -10   2   2      141.40      142.18      2.79 o 
  -9   2   2       18.73       12.15      1.16 o 
  -8   2   2        0.02        0.77      0.67 o 
  -7   2   2     2968.06     3138.58     25.12 o 
  -6   2   2      475.25      479.92      4.48 o 
  -5   2   2     1924.83     1990.08     18.87 o 
  -4   2   2      449.28      417.35      3.90 o 
  -3   2   2      641.37      663.75      5.82 o 
  -2   2   2     3195.61     3469.37     41.94 o 
  -1   2   2       69.69       75.46      2.54 o 
   0   2   2    28368.38    31897.59    288.11 o 
   1   2   2      131.67      141.27      1.74 o 
   2   2   2      153.56      151.56      2.01 o 
   3   2   2      453.25      433.93      4.20 o 
   4   2   2     1568.20     1597.90     13.41 o 
   5   2   2      430.88      394.35      4.36 o 
   6   2   2       72.48       79.54      2.04 o 
   7   2   2      331.67      330.13      4.93 o 
   8   2   2       40.87       48.37      1.93 o 
   9   2   2       71.21       67.19      2.32 o 
  10   2   2      105.69      106.04      2.90 o 
  11   2   2       47.00       41.48      1.93 o 
  12   2   2      261.49      269.18      6.39 o 
  13   2   2      145.73      140.60      3.29 o 
  14   2   2        8.32        6.52      1.74 o 
  16   2   2        9.09       12.78      3.49 o 
 -17   3   2       15.92       32.53      4.65 o 
 -16   3   2       17.08       18.59      3.49 o 
 -15   3   2      223.74      242.86      8.13 o 
 -14   3   2        0.07        0.00      2.32 o 
 -13   3   2       58.44       57.74      1.93 o 
 -12   3   2        8.01        9.09      1.04 o 
 -11   3   2      417.97      419.83      6.12 o 
 -10   3   2      577.80      570.23      7.78 o 
  -9   3   2      198.04      216.68      3.63 o 
  -8   3   2      167.25      156.91      3.29 o 
  -7   3   2      344.13      396.82      4.89 o 
  -6   3   2     2295.48     2303.36     21.99 o 
  -5   3   2      606.17      516.80      5.07 o 
  -4   3   2      202.02      213.60      2.57 o 
  -3   3   2     1845.83     1959.35     21.21 o 
  -2   3   2       42.09       37.31      1.16 o 
  -1   3   2     1738.04     1740.42     20.43 o 
   0   3   2        8.33        8.99      0.88 o 
   1   3   2      799.88      771.87      8.29 o 
   2   3   2       17.06       20.15      1.16 o 
   3   3   2      342.09      342.10      3.61 o 
   4   3   2      778.60      779.39      7.25 o 
   5   3   2      296.79      296.79      4.03 o 
   6   3   2      132.89      129.91      2.96 o 
   7   3   2       42.01       40.31      1.93 o 
   8   3   2      142.66      140.64      3.29 o 
   9   3   2       23.11       22.79      1.74 o 
  10   3   2      668.52      635.72      9.43 o 
  11   3   2       70.63       73.78      2.46 o 
  12   3   2        7.35        6.08      1.04 o 
  13   3   2       18.28       20.02      2.32 o 
  14   3   2       47.84       46.59      2.46 o 
 -16   4   2       21.11       25.56      4.65 o 
 -15   4   2       16.34       17.43      3.49 o 
 -14   4   2        4.79        5.81      2.32 o 
 -13   4   2       88.06       84.51      2.79 o 
 -12   4   2        0.58       -1.16      1.64 o 
 -11   4   2      175.36      165.22      3.63 o 
 -10   4   2       42.43       42.99      1.93 o 
  -9   4   2       12.87       11.07      1.64 o 
  -8   4   2        0.69        1.16      2.32 o 
  -7   4   2      901.60      917.32     12.34 o 
  -6   4   2      142.47      149.16      2.68 o 
  -5   4   2      502.57      500.11      6.04 o 
  -4   4   2      193.23      197.97      6.54 o 
  -3   4   2       56.05       58.69      1.74 o 
  -2   4   2      465.25      513.96      5.23 o 
  -1   4   2        9.57       17.09      6.97 o 
   0   4   2     7043.01     7453.87     78.96 o 
   1   4   2        6.88        5.14      2.85 o 
   2   4   2       29.03       27.91      1.16 o 
   3   4   2      107.21      103.46      1.85 o 
   4   4   2      328.37      305.24      4.77 o 
   5   4   2      104.57       96.81      5.12 o 
   6   4   2        8.46       10.87      1.34 o 
   7   4   2      129.21      118.17      5.23 o 
   8   4   2       27.17       30.21      1.93 o 
   9   4   2       32.08       27.54      1.93 o 
  10   4   2       29.74       28.25      1.93 o 
  11   4   2       22.29       20.73      2.90 o 
  12   4   2      100.83      102.86      3.29 o 
  13   4   2       53.95       51.71      2.46 o 
  14   4   2        2.73        5.81      1.64 o 
 -14   5   2        0.69        3.49      2.32 o 
 -13   5   2       22.91       19.10      2.32 o 
 -12   5   2        0.16       -0.58      1.74 o 
 -11   5   2      135.36      129.74      5.23 o 
 -10   5   2      194.29      188.92      7.55 o 
  -9   5   2       46.52       42.48      2.46 o 
  -8   5   2       49.88       47.75      2.46 o 
  -7   5   2       83.35       84.56      5.23 o 
  -6   5   2      483.32      463.40      7.30 o 
  -5   5   2      110.95       95.39      2.68 o 
  -4   5   2        4.95        4.65      1.64 o 
  -3   5   2      443.87      441.43      6.04 o 
  -2   5   2       10.05       10.39      1.16 o 
  -1   5   2      393.09      383.16      4.65 o 
   0   5   2        6.19        6.68      1.16 o 
   1   5   2      233.02      229.83      3.49 o 
   2   5   2        0.02       -0.87      0.95 o 
   3   5   2      103.84      103.08      2.68 o 
   4   5   2      142.64      131.05      2.86 o 
   5   5   2       63.70       64.91      2.18 o 
   6   5   2       20.03       18.96      1.93 o 
   7   5   2        4.73        5.99      2.32 o 
   8   5   2       44.98       45.58      3.49 o 
   9   5   2        9.18        8.30      1.64 o 
  10   5   2      230.50      222.12      5.29 o 
  11   5   2       21.23       28.48      2.46 o 
  12   5   2        1.08        1.16      2.32 o 
  13   5   2        5.47        5.81      2.32 o 
 -13   6   2       31.75       31.37      3.49 o 
 -12   6   2        1.77        0.00      2.32 o 
 -11   6   2       49.78       48.76      2.79 o 
 -10   6   2        7.57        4.65      1.64 o 
  -9   6   2        2.78        1.74      1.64 o 
  -8   6   2        1.39        2.32      1.64 o 
  -7   6   2      189.45      183.66      4.93 o 
  -6   6   2       29.37       26.72      3.49 o 
  -5   6   2       83.56       82.79      3.22 o 
  -4   6   2       45.43       46.42      2.48 o 
  -3   6   2        2.02        0.00      1.34 o 
  -2   6   2       55.55       55.10      2.18 o 
  -1   6   2        0.77        3.32      6.97 o 
   0   6   2     1367.94     1342.38     12.80 o 
   1   6   2        0.20       -2.18      2.77 o 
   2   6   2        7.88        7.50      2.07 o 
   3   6   2       10.53       12.20      1.49 o 
   4   6   2       53.35       52.62      2.18 o 
   5   6   2       24.17       22.32      2.46 o 
   6   6   2        1.01        2.90      1.64 o 
   7   6   2       36.77       31.96      2.46 o 
   8   6   2       11.79       13.42      3.49 o 
   9   6   2       10.28        9.38      1.93 o 
  10   6   2        4.05        5.81      1.93 o 
  11   6   2        6.16        6.97      2.32 o 
  -9   7   2        7.87        7.44      1.93 o 
  -8   7   2        7.88        6.51      1.93 o 
  -7   7   2       17.47       14.55      2.46 o 
  -6   7   2       75.57       69.73      3.29 o 
  -5   7   2       10.99       15.06      2.90 o 
  -4   7   2        0.27        0.00      1.34 o 
  -3   7   2       97.03       93.66      2.86 o 
  -2   7   2        1.18        5.52      1.49 o 
  -1   7   2       72.08       69.73      3.29 o 
   0   7   2        2.14        1.16      1.64 o 
   1   7   2       52.47       51.71      2.46 o 
   2   7   2        0.16        2.47      1.49 o 
   3   7   2       19.12       17.71      1.69 o 
   4   7   2       18.24       16.96      1.69 o 
   5   7   2        8.20       14.04      2.46 o 
   6   7   2        2.91        2.32      1.93 o 
   7   7   2        0.39       -0.46      1.93 o 
   8   7   2        8.13        8.13      3.49 o 
  -5   8   2        9.90       10.46      3.49 o 
  -3   8   2        0.08        5.61      5.23 o 
  -2   8   2        8.56       10.95      3.49 o 
  -1   8   2        0.03        2.32      2.46 o 
   0   8   2      230.25      233.24     13.94 o 
   1   8   2        0.43       -1.16      3.49 o 
   2   8   2        0.51        3.49      1.64 o 
   3   8   2        0.43        0.00      2.32 o 
 -13   0   3      474.92      433.60      8.14 o 
 -12   0   3      233.50      219.64      4.65 o 
 -11   0   3      426.78      421.99      8.14 o 
 -10   0   3       84.34       68.55      2.32 o 
  -9   0   3       24.11       19.82      1.16 o 
  -5   0   3     2500.69     2730.69     26.37 o 
  -4   0   3      732.56      696.19      8.24 o 
  -3   0   3       79.42       72.68      1.74 o 
  -2   0   3     2491.06     2615.33     29.55 o 
  -1   0   3        0.15        1.16      1.16 o 
   0   0   3        1.93        1.74      0.82 o 
   1   0   3      202.17      180.86      2.91 o 
   3   0   3       24.03       18.03      0.82 o 
   4   0   3      451.72      466.87      6.13 o 
   5   0   3     5202.61     5558.07     50.21 o 
   6   0   3     1351.01     1385.81     13.45 o 
   7   0   3       22.42       23.24      2.32 o 
   8   0   3      530.77      491.84      9.30 o 
   9   0   3       22.98       22.07      2.32 o 
  10   0   3        0.11        1.16      1.16 o 
  11   0   3       81.09       72.04      3.49 o 
  12   0   3      459.95      423.11      9.30 o 
  13   0   3       30.31       31.37      2.32 o 
  14   0   3       41.59       44.15      3.49 o 
  15   0   3       42.23       44.15      3.49 o 
 -15   1   3       12.21       10.46      2.32 o 
 -14   1   3        3.14        1.16      2.32 o 
 -13   1   3      221.25      234.74      5.81 o 
 -12   1   3      584.30      595.29     11.63 o 
 -11   1   3      376.64      387.08      8.14 o 
 -10   1   3        0.17        0.00      1.16 o 
  -9   1   3      285.98      288.26      5.81 o 
  -8   1   3      157.21      176.64      4.65 o 
  -7   1   3      105.15      104.58      3.49 o 
  -6   1   3        8.82        6.97      1.16 o 
  -5   1   3     1133.20     1172.98      9.91 o 
  -4   1   3      890.04      879.85      7.42 o 
  -3   1   3      457.39      500.96      4.49 o 
  -2   1   3     1484.74     1504.58     12.28 o 
  -1   1   3      562.81      527.38      4.66 o 
   0   1   3      485.65      488.80      4.66 o 
   1   1   3      111.56       82.56      1.16 o 
   2   1   3      842.82      787.36      6.99 o 
   3   1   3      357.46      382.36      3.49 o 
   4   1   3      178.45      176.71      2.32 o 
   5   1   3      202.42      154.99      1.85 o 
   6   1   3     1413.65     1476.23     12.37 o 
   7   1   3      594.25      606.01      8.22 o 
   8   1   3        2.46        1.55      1.04 o 
   9   1   3     1229.02     1167.61     14.38 o 
  10   1   3      195.10      200.41      3.63 o 
  11   1   3      246.82      228.47      5.23 o 
  12   1   3        1.82        3.49      2.32 o 
  13   1   3       46.48       47.75      2.46 o 
  14   1   3      178.28      197.06     11.62 o 
  15   1   3       21.54       26.15      2.46 o 
  16   1   3       27.22       36.02      4.65 o 
 -16   2   3      127.50      154.53      5.81 o 
 -15   2   3        0.77        3.49      2.32 o 
 -14   2   3      251.68      244.04      6.97 o 
 -13   2   3      350.08      314.97      6.97 o 
 -12   2   3      194.09      188.24      3.63 o 
 -11   2   3      261.41      273.12      5.81 o 
 -10   2   3       43.56       51.08      5.23 o 
  -9   2   3       24.13       20.26      1.16 o 
  -8   2   3        8.75        9.56      0.77 o 
  -7   2   3       33.12       30.04      1.16 o 
  -6   2   3       97.31       95.34      1.37 o 
  -5   2   3      862.82      897.02      8.95 o 
  -4   2   3      470.46      480.69      4.48 o 
  -3   2   3       17.90       18.36      1.01 o 
  -2   2   3     1396.50     1480.30     12.25 o 
  -1   2   3        1.14        3.34      2.01 o 
   0   2   3        0.12        1.74      0.82 o 
   1   2   3      178.42      151.16      1.85 o 
   2   2   3        8.72        9.03      0.58 o 
   3   2   3       16.82       13.18      0.84 o 
   4   2   3      155.36      143.91      1.97 o 
   5   2   3     2954.95     3129.53     25.26 o 
   6   2   3      922.46      935.13      9.61 o 
   7   2   3       25.00       23.83      1.64 o 
   8   2   3      408.86      395.73      6.12 o 
   9   2   3       15.62       15.71      1.64 o 
  10   2   3        0.32        1.55      1.16 o 
  11   2   3       57.34       54.71      2.46 o 
  12   2   3      358.42      352.42      8.14 o 
  13   2   3       26.85       27.09      1.93 o 
  14   2   3       33.50       36.05      2.46 o 
  15   2   3       33.94       34.85      2.46 o 
 -17   3   3       14.26       16.26      4.65 o 
 -16   3   3       59.73       80.17      4.65 o 
 -15   3   3        6.34        9.29      3.49 o 
 -14   3   3        1.89        2.32      2.32 o 
 -13   3   3      116.44      113.87      4.65 o 
 -12   3   3      283.74      284.72      4.73 o 
 -11   3   3      139.76      138.61      2.79 o 
 -10   3   3        0.05       -1.16      1.74 o 
  -9   3   3      135.20      155.18      3.29 o 
  -8   3   3       63.08       68.50      1.93 o 
  -7   3   3       35.56       36.41      1.34 o 
  -6   3   3        7.16        3.87      1.83 o 
  -5   3   3      292.51      288.68      3.31 o 
  -4   3   3       58.96       59.26      1.25 o 
  -3   3   3      164.84      172.02      2.32 o 
  -2   3   3      156.78      160.69      2.32 o 
  -1   3   3       30.40       27.36      1.16 o 
   0   3   3        2.51        2.32      0.67 o 
   1   3   3        6.10        7.32      0.67 o 
   2   3   3      172.75      139.87      2.32 o 
   3   3   3       19.46       18.70      1.16 o 
   4   3   3      125.36      122.37      2.13 o 
   5   3   3      121.67      125.12      2.68 o 
   6   3   3      654.63      676.46      7.59 o 
   7   3   3      359.93      352.57      6.97 o 
   8   3   3        0.05       -0.77      2.32 o 
   9   3   3      570.91      542.38      8.22 o 
  10   3   3      107.22      103.00      4.07 o 
  11   3   3      133.23      126.09      3.29 o 
  12   3   3        0.43        0.77      1.04 o 
  13   3   3       30.44       32.12      1.93 o 
  14   3   3      101.35      113.16      3.63 o 
  15   3   3       14.27       18.59      3.49 o 
 -16   4   3       55.20       69.71      4.65 o 
 -15   4   3        0.88        3.49      2.32 o 
 -14   4   3      121.27      113.87      4.65 o 
 -13   4   3      146.00      145.24      3.63 o 
 -12   4   3       95.26       98.45      2.79 o 
 -11   4   3       69.55       72.61      2.79 o 
 -10   4   3        3.46        4.07      1.64 o 
  -9   4   3        8.81        8.13      2.90 o 
  -8   4   3        6.14       23.24      3.49 o 
  -7   4   3        4.24       -1.64      1.64 o 
  -6   4   3       21.26       20.72      1.34 o 
  -5   4   3      107.13      103.09      2.39 o 
  -4   4   3      111.53      120.94      2.32 o 
  -3   4   3        0.08       -0.29      1.16 o 
  -2   4   3      287.57      302.52      4.70 o 
  -1   4   3        0.53        4.65      1.64 o 
   0   4   3        1.80        4.65      1.64 o 
   1   4   3       71.17       64.79      1.74 o 
   2   4   3        0.14        1.66      0.64 o 
   3   4   3       19.93       19.51      1.16 o 
   4   4   3       39.83       36.42      1.49 o 
   5   4   3      742.90      742.72      9.97 o 
   6   4   3      395.43      376.64      5.37 o 
   7   4   3       21.73       21.40      2.32 o 
   8   4   3      163.04      157.34      3.63 o 
   9   4   3        5.02        7.80      1.74 o 
  10   4   3        1.55        0.77      1.04 o 
  11   4   3       21.19       21.41      1.93 o 
  12   4   3      168.59      166.99      6.39 o 
  13   4   3       16.25       18.64      1.93 o 
  14   4   3       16.41       13.94      2.32 o 
 -14   5   3        0.52        0.00      2.32 o 
 -13   5   3       36.78       38.48      2.46 o 
 -12   5   3       77.43       76.64      3.49 o 
 -11   5   3       24.17       23.73      1.93 o 
 -10   5   3        0.01       -0.58      1.64 o 
  -9   5   3       30.59       29.82      2.90 o 
  -8   5   3       10.99       10.97      2.32 o 
  -7   5   3        7.83        5.81      1.64 o 
  -6   5   3        2.15        0.77      1.46 o 
  -5   5   3       44.66       40.33      2.01 o 
  -4   5   3       22.80       24.44      3.57 o 
  -3   5   3       29.01       24.66      1.58 o 
  -2   5   3       13.13       13.08      1.25 o 
  -1   5   3        0.51        1.16      1.34 o 
   0   5   3        0.81        0.00      1.16 o 
   1   5   3        2.93        3.67      1.40 o 
   2   5   3       45.81       43.39      1.74 o 
   3   5   3        0.04       -0.95      0.95 o 
   4   5   3       32.01       32.22      1.69 o 
   5   5   3       42.43       48.20      2.01 o 
   6   5   3      202.65      193.67      4.46 o 
   7   5   3      135.64      133.17      3.63 o 
   8   5   3        0.53        2.90      1.74 o 
   9   5   3      143.99      143.52      4.11 o 
  10   5   3       36.99       34.36      2.46 o 
  11   5   3       39.44       43.85      2.79 o 
  12   5   3        0.03        0.00      1.64 o 
 -13   6   3       38.05       38.34      3.49 o 
 -12   6   3       28.76       30.18      4.07 o 
 -11   6   3        9.84       12.43      1.93 o 
 -10   6   3        0.33        0.00      1.64 o 
  -9   6   3        0.91        0.00      3.49 o 
  -8   6   3        1.75        0.58      1.74 o 
  -7   6   3        0.59       -1.64      1.64 o 
  -6   6   3        3.66        5.81      2.32 o 
  -5   6   3       13.69       10.63      1.41 o 
  -4   6   3       15.09       16.57      1.49 o 
  -3   6   3        0.12        1.94      1.34 o 
  -2   6   3       38.55       31.71      2.27 o 
  -1   6   3        1.55        1.16      2.19 o 
   0   6   3        1.20        3.49      1.64 o 
   1   6   3       12.87       14.72      1.83 o 
   2   6   3        1.66        0.39      1.34 o 
   3   6   3       11.64       14.23      3.35 o 
   4   6   3       15.54       17.74      1.49 o 
   5   6   3      123.03      124.91      4.11 o 
   6   6   3      122.38      107.81      3.63 o 
   7   6   3       10.81        7.67      2.32 o 
   8   6   3       34.69       38.66      3.49 o 
   9   6   3        1.27        4.18      1.93 o 
  10   6   3        1.99        2.56      1.93 o 
 -10   7   3        0.00        2.32      2.32 o 
  -9   7   3        4.13        3.95      1.93 o 
  -8   7   3        1.58       -1.16      1.64 o 
  -7   7   3        1.32       -1.16      1.64 o 
  -6   7   3        0.36       -1.74      1.74 o 
  -5   7   3        5.60        4.07      1.64 o 
  -4   7   3        8.64        7.18      1.49 o 
  -3   7   3        4.95        1.60      1.49 o 
  -2   7   3        1.94        0.77      1.46 o 
  -1   7   3        0.01        1.16      1.64 o 
   0   7   3        0.02        1.16      1.64 o 
   1   7   3        2.06        3.49      2.32 o 
   2   7   3        8.15        9.80      1.49 o 
   3   7   3        0.19       -0.29      1.71 o 
   4   7   3        4.84        4.65      2.90 o 
   5   7   3        7.30        9.38      1.93 o 
   6   7   3       45.25       37.66      3.49 o 
   7   7   3       32.84       33.69      2.90 o 
  -5   8   3        1.19        1.16      3.49 o 
  -3   8   3        0.03        4.88      4.65 o 
  -2   8   3        5.71        7.20      1.93 o 
  -1   8   3        0.44        1.16      2.90 o 
   0   8   3        0.47       -1.74      4.07 o 
   1   8   3        0.87        1.39      1.93 o 
   2   8   3        1.13       -2.32      2.32 o 
   3   8   3        2.25        4.65      2.32 o 
 -13   0   4      504.20      495.23      9.30 o 
 -12   0   4       28.15       26.72      1.16 o 
 -11   0   4     1142.47     1119.55     18.62 o 
  -8   0   4      110.04       84.83      2.32 o 
  -7   0   4     4999.03     5644.18    142.79 o 
  -6   0   4      402.03      360.73      3.76 o 
  -5   0   4       13.42       11.73      1.16 o 
  -4   0   4      408.23      403.73      4.94 o 
  -3   0   4     2047.88     2115.51     24.02 o 
  -2   0   4      682.92      727.41      8.62 o 
  -1   0   4        2.12        4.15      0.82 o 
   0   0   4      211.65      225.00      3.29 o 
   1   0   4        0.10        0.58      0.82 o 
   2   0   4        2.44        0.00      1.16 o 
   3   0   4      792.26      936.02     11.52 o 
   4   0   4      661.73      635.43      9.31 o 
   5   0   4      706.99      683.43     12.18 o 
   6   0   4        0.52        1.16      0.67 o 
   7   0   4      230.41      219.66      5.81 o 
   8   0   4      560.16      516.26     10.46 o 
   9   0   4      378.59      328.95      6.97 o 
  10   0   4      408.23      348.71      8.14 o 
  11   0   4       19.71       23.24      2.32 o 
  12   0   4       20.72       19.75      2.32 o 
  13   0   4        0.00        1.16      2.32 o 
  14   0   4       15.30       16.26      2.32 o 
  15   0   4       20.86       23.24      3.49 o 
 -15   1   4      400.00      462.59      9.30 o 
 -14   1   4      138.13      152.22      4.65 o 
 -13   1   4      293.31      319.60      6.97 o 
 -12   1   4     1307.69     1312.82     22.11 o 
 -11   1   4      403.67      475.44      9.30 o 
 -10   1   4      241.88      252.20      5.81 o 
  -9   1   4       80.06      106.90      3.49 o 
  -8   1   4      509.72      565.19     10.47 o 
  -7   1   4     1245.36     1516.79     24.46 o 
  -6   1   4     4081.72     4225.72     44.21 o 
  -5   1   4      901.04      886.63      7.65 o 
  -4   1   4      753.01      705.50      8.40 o 
  -3   1   4      778.75      847.84      6.99 o 
  -2   1   4      226.06      228.55      2.33 o 
  -1   1   4      334.75      316.97      2.91 o 
   0   1   4        0.43        1.45      0.58 o 
   1   1   4        0.24        1.16      0.58 o 
   2   1   4     1290.09     1327.98     11.08 o 
   3   1   4      292.22      300.14      3.31 o 
   4   1   4      188.20      197.31      2.32 o 
   5   1   4     1086.05     1182.10     10.03 o 
   6   1   4       49.36       53.86      1.34 o 
   7   1   4        3.22        2.90      0.82 o 
   8   1   4      335.33      327.21      4.93 o 
   9   1   4        2.73        4.65      1.64 o 
  10   1   4        2.05        0.77      1.04 o 
  11   1   4       18.69       18.88      2.32 o 
  12   1   4       32.22       36.05      1.64 o 
  13   1   4       15.19       16.26      1.64 o 
  14   1   4        3.01        4.65      1.64 o 
  15   1   4        7.89       13.58      1.93 o 
 -16   2   4      171.96      246.34      6.97 o 
 -15   2   4        0.86        5.81      2.32 o 
 -14   2   4        4.35        1.16      2.32 o 
 -13   2   4      386.29      361.48      8.14 o 
 -12   2   4       20.77       17.43      2.32 o 
 -11   2   4      822.29      831.38     10.26 o 
 -10   2   4      170.35      217.06      3.63 o 
  -9   2   4       20.18       16.51      1.04 o 
  -8   2   4       48.66       36.03      0.95 o 
  -7   2   4     2995.93     3158.81     25.27 o 
  -6   2   4      262.74      243.10      3.08 o 
  -5   2   4       36.21       32.20      0.73 o 
  -4   2   4      343.00      317.80      3.16 o 
  -3   2   4      921.75      911.31      7.99 o 
  -2   2   4      231.06      237.02      2.57 o 
  -1   2   4       10.22       13.94      0.58 o 
   0   2   4       15.86       19.41      0.67 o 
   1   2   4        0.25        0.29      0.84 o 
   2   2   4       37.50       35.60      1.34 o 
   3   2   4      424.12      470.74      4.65 o 
   4   2   4      455.61      463.99      4.65 o 
   5   2   4      535.73      575.26      5.50 o 
   6   2   4        0.87        1.39      0.77 o 
   7   2   4      144.92      140.60      3.29 o 
   8   2   4      377.66      378.93      6.12 o 
   9   2   4      267.42      256.29      4.93 o 
  10   2   4      267.58      238.38      5.81 o 
  11   2   4       14.55       17.03      1.74 o 
  12   2   4       12.97       11.73      1.64 o 
  13   2   4        0.02       -0.58      1.74 o 
  14   2   4        9.48        8.30      1.64 o 
  15   2   4       14.55       16.87      2.46 o 
 -17   3   4       17.07       37.18      4.65 o 
 -16   3   4        2.67        4.65      3.49 o 
 -15   3   4      219.72      233.57      6.97 o 
 -14   3   4       73.52       75.52      3.49 o 
 -13   3   4      140.35      140.60      4.65 o 
 -12   3   4      690.56      680.60      8.93 o 
 -11   3   4      215.09      226.50      8.13 o 
 -10   3   4      156.91      162.43      3.63 o 
  -9   3   4       53.94       52.64      2.32 o 
  -8   3   4      320.82      331.78      5.30 o 
  -7   3   4      437.26      486.60      5.57 o 
  -6   3   4     1391.97     1396.00     13.89 o 
  -5   3   4      295.32      273.21      3.36 o 
  -4   3   4      292.10      270.62      3.16 o 
  -3   3   4      615.13      626.18      5.82 o 
  -2   3   4       31.61       33.71      1.16 o 
  -1   3   4       98.76       96.21      1.74 o 
   0   3   4        0.23       -0.58      0.58 o 
   1   3   4       18.60       15.15      1.16 o 
   2   3   4      198.72      159.87      2.32 o 
   3   3   4       95.48       81.16      1.74 o 
   4   3   4      105.89      104.56      1.85 o 
   5   3   4      399.08      413.61      5.37 o 
   6   3   4       48.67       51.94      2.01 o 
   7   3   4        2.25        3.10      1.04 o 
   8   3   4      177.83      180.11      4.11 o 
   9   3   4        0.11        2.32      1.04 o 
  10   3   4        5.47        4.26      1.16 o 
  11   3   4        7.63        4.65      1.64 o 
  12   3   4       17.88       20.09      4.65 o 
  13   3   4        8.48        6.97      1.64 o 
  14   3   4        1.33        0.58      1.74 o 
 -15   4   4        0.33        2.32      2.32 o 
 -14   4   4        3.06        1.16      2.32 o 
 -13   4   4      183.21      153.38      3.63 o 
 -12   4   4        6.73        7.30      2.32 o 
 -11   4   4      318.25      312.33      5.29 o 
 -10   4   4       70.59       80.03      2.90 o 
  -9   4   4       24.94       22.14      1.64 o 
  -8   4   4        9.37       20.91      2.32 o 
  -7   4   4      867.84      863.65     13.38 o 
  -6   4   4      118.35      123.26      2.68 o 
  -5   4   4       38.28       42.39      1.69 o 
  -4   4   4      128.93      113.62      2.32 o 
  -3   4   4      159.12      146.80      2.32 o 
  -2   4   4       42.59       41.50      1.68 o 
  -1   4   4       16.30       16.57      1.16 o 
   0   4   4       34.06       31.63      1.34 o 
   1   4   4        0.87        1.49      0.67 o 
   2   4   4       55.15       55.09      1.74 o 
   3   4   4       97.75       98.34      2.13 o 
   4   4   4      147.11      153.31      3.03 o 
   5   4   4      178.73      192.05      5.00 o 
   6   4   4        5.44        6.97      2.32 o 
   7   4   4       45.94       39.87      1.93 o 
   8   4   4      137.58      128.73      3.63 o 
   9   4   4      110.82       99.37      3.29 o 
  10   4   4       89.11       82.60      4.65 o 
  11   4   4        5.82        7.60      1.64 o 
  12   4   4        3.29        4.65      1.64 o 
  13   4   4        0.10        0.58      1.64 o 
 -14   5   4       22.63       24.40      3.49 o 
 -13   5   4       42.72       43.02      2.46 o 
 -12   5   4      210.72      207.53      4.46 o 
 -11   5   4       65.69       63.90      2.79 o 
 -10   5   4       61.87       63.89      3.49 o 
  -9   5   4       10.28       10.59      1.64 o 
  -8   5   4      107.80      100.59      3.29 o 
  -7   5   4       89.56       90.71      4.65 o 
  -6   5   4      299.17      287.50      9.96 o 
  -5   5   4       63.56       60.99      2.05 o 
  -4   5   4       61.53       60.48      2.01 o 
  -3   5   4      168.52      166.17      3.35 o 
  -2   5   4        4.56        4.26      1.34 o 
  -1   5   4       59.17       59.76      1.74 o 
   0   5   4        0.38        0.93      0.88 o 
   1   5   4       26.17       28.14      1.77 o 
   2   5   4       10.48       10.18      1.74 o 
   3   5   4       27.04       22.56      1.49 o 
   4   5   4       35.53       32.85      1.69 o 
   5   5   4       88.63       86.77      2.68 o 
   6   5   4       23.64       24.00      1.93 o 
   7   5   4        0.23        1.74      1.74 o 
   8   5   4       62.90       60.11      4.07 o 
   9   5   4        0.07       -0.58      1.74 o 
  10   5   4        4.23        3.49      1.64 o 
  11   5   4        1.75        3.49      1.64 o 
  12   5   4        5.92        8.13      2.32 o 
 -13   6   4       56.29       54.61      3.49 o 
 -12   6   4        0.53        1.16      2.32 o 
 -11   6   4       73.77       73.33      2.79 o 
 -10   6   4       20.64       19.75      1.93 o 
  -9   6   4       12.37       12.78      1.64 o 
  -8   6   4        0.41       -0.58      1.64 o 
  -7   6   4      171.86      165.97      4.65 o 
  -6   6   4       39.49       36.02      3.49 o 
  -5   6   4       14.12       14.98      1.34 o 
  -4   6   4       23.93       24.94      2.01 o 
  -3   6   4       17.29       18.25      2.39 o 
  -2   6   4        8.28       13.32      4.24 o 
  -1   6   4        6.57        4.65      1.64 o 
   0   6   4       36.26       38.75      2.63 o 
   1   6   4        2.55        0.39      1.34 o 
   2   6   4       21.28       20.75      1.49 o 
   3   6   4       19.58       19.29      1.49 o 
   4   6   4       30.65       33.80      3.26 o 
   5   6   4       27.69       33.61      4.07 o 
   6   6   4        4.77        4.65      1.64 o 
   7   6   4       10.08        7.90      1.93 o 
   8   6   4       33.77       30.18      4.07 o 
   9   6   4       31.31       27.93      2.46 o 
 -10   7   4       12.86        8.13      2.32 o 
  -9   7   4        1.55       -0.58      1.74 o 
  -8   7   4       21.05       20.02      2.46 o 
  -7   7   4       15.87       15.93      1.93 o 
  -6   7   4       46.23       47.09      2.79 o 
  -5   7   4        7.58        8.52      1.93 o 
  -4   7   4        9.51        8.65      1.49 o 
  -3   7   4       31.94       30.99      2.01 o 
  -2   7   4        1.34        2.71      1.34 o 
  -1   7   4       19.25       23.94      2.46 o 
   0   7   4        0.35        1.74      1.64 o 
   1   7   4        9.77       10.46      1.64 o 
   2   7   4        0.09        0.00      1.64 o 
   3   7   4        5.53        6.53      1.49 o 
   4   7   4        8.36        9.49      1.93 o 
   5   7   4       12.98       14.81      3.49 o 
   6   7   4        7.90        5.23      2.46 o 
   7   7   4        0.00        2.32      3.49 o 
  -5   8   4        2.52        5.81      3.49 o 
  -3   8   4        1.04        0.00      3.49 o 
  -2   8   4        0.56        1.16      2.32 o 
  -1   8   4        2.10       -0.58      1.64 o 
   0   8   4       11.44       14.55      2.46 o 
   1   8   4        1.01       -0.58      1.64 o 
   2   8   4        4.21        6.97      3.49 o 
 -10   0   5       31.41       25.56      1.16 o 
  -9   0   5       12.64       11.73      1.16 o 
  -8   0   5       37.76       47.66      1.16 o 
  -7   0   5     5627.68     6314.46     60.71 o 
  -6   0   5      996.90     1000.90      9.41 o 
  -5   0   5       62.85       74.37      1.64 o 
  -4   0   5     1150.83     1145.60     13.19 o 
  -3   0   5       59.21       72.63      1.64 o 
  -2   0   5      121.17      147.14      4.07 o 
  -1   0   5      840.42      797.59      9.89 o 
   0   0   5        1.53        0.58      0.82 o 
   1   0   5     1227.15     1172.66     20.40 o 
   2   0   5      214.96      190.05      3.29 o 
   3   0   5     2066.89     2166.78     24.76 o 
   4   0   5      257.07      233.07      4.11 o 
   5   0   5       85.36       94.41      3.22 o 
   6   0   5      579.79      528.08      8.14 o 
   7   0   5      252.05      235.93      5.81 o 
   8   0   5     1084.05     1011.13     18.62 o 
   9   0   5       23.43       20.91      2.32 o 
  10   0   5      386.93      341.72      8.14 o 
  11   0   5        0.94        1.16      2.32 o 
  12   0   5      226.63      213.82      5.81 o 
  13   0   5      182.43      183.59      5.81 o 
  15   0   5       25.79       34.85      3.49 o 
 -14   1   5        1.65        3.49      2.32 o 
 -13   1   5       38.62       44.15      2.32 o 
 -11   1   5        7.26        3.49      2.32 o 
 -10   1   5        0.29       -1.16      1.16 o 
  -9   1   5      295.53      282.46      5.81 o 
  -8   1   5      277.55      289.32      2.86 o 
  -7   1   5      612.95      678.23      6.72 o 
  -6   1   5      532.10      586.90      5.23 o 
  -5   1   5     3122.57     3157.14     29.08 o 
  -4   1   5       16.27       22.47      0.73 o 
  -3   1   5      286.99      324.50      3.31 o 
  -2   1   5      912.99      883.96      7.57 o 
  -1   1   5      563.96      642.91      5.82 o 
   0   1   5     3993.72     4176.73     32.91 o 
   1   1   5     1067.00     1071.64      9.32 o 
   2   1   5      760.51      723.54      6.40 o 
   3   1   5     1985.16     2141.55     17.50 o 
   4   1   5      358.77      334.58      3.49 o 
   5   1   5       82.83      100.03      1.74 o 
   6   1   5      719.64      760.77      8.06 o 
   7   1   5      157.44      130.24      3.49 o 
   8   1   5       94.67       81.48      3.49 o 
   9   1   5       41.59       34.52      2.90 o 
  10   1   5      325.95      267.10      9.88 o 
  11   1   5       34.10       34.28      1.64 o 
  12   1   5        0.11        0.58      1.74 o 
  13   1   5       51.91       51.12      2.46 o 
  14   1   5      113.96      134.82      4.11 o 
  15   1   5       58.43       87.14      3.29 o 
 -16   2   5       80.58      104.57      4.65 o 
 -15   2   5       22.93       26.72      3.49 o 
 -14   2   5      159.71      155.70      4.65 o 
 -13   2   5      107.69       95.28      4.65 o 
 -12   2   5        0.01        0.00      2.32 o 
 -11   2   5       12.10       12.91      4.65 o 
 -10   2   5       18.51       22.62      1.74 o 
  -9   2   5       17.64       16.27      1.04 o 
  -8   2   5       22.59       27.88      0.77 o 
  -7   2   5     2789.34     3043.55     24.38 o 
  -6   2   5      592.44      632.39      6.72 o 
  -5   2   5       19.02       24.09      0.73 o 
  -4   2   5      688.84      661.45      5.95 o 
  -3   2   5        3.39        6.82      0.58 o 
  -2   2   5       53.39       55.81      1.16 o 
  -1   2   5      630.80      594.24      7.49 o 
   0   2   5        0.18        1.16      0.67 o 
   1   2   5      791.85      764.69      6.98 o 
   2   2   5      194.29      186.26      2.32 o 
   3   2   5     1134.98     1121.93      9.90 o 
   4   2   5      242.20      225.89      2.91 o 
   5   2   5       96.34      101.87      2.01 o 
   6   2   5      424.70      392.83      5.11 o 
   7   2   5      171.42      169.44      4.07 o 
   8   2   5      757.72      714.62      9.87 o 
   9   2   5       19.15       16.87      1.64 o 
  10   2   5      274.06      262.07      4.93 o 
  11   2   5        1.52        2.90      1.64 o 
  12   2   5      170.11      168.15      6.39 o 
  13   2   5      132.70      142.34      4.11 o 
  14   2   5       26.53       29.73      2.46 o 
 -17   3   5       17.70       19.75      4.65 o 
 -16   3   5       66.05       76.68      4.65 o 
 -15   3   5        3.45        5.81      2.32 o 
 -14   3   5        1.75        3.49      2.32 o 
 -13   3   5       14.37       15.10      2.32 o 
 -12   3   5        0.45       -1.16      1.16 o 
 -11   3   5        1.99        2.32      1.04 o 
 -10   3   5        0.82        0.39      2.90 o 
  -9   3   5      155.15      161.52      3.29 o 
  -8   3   5      118.33      118.52      2.79 o 
  -7   3   5      144.42      156.15      2.68 o 
  -6   3   5      206.75      191.32      2.86 o 
  -5   3   5     1029.63     1023.47      9.16 o 
  -4   3   5       12.81       15.63      1.16 o 
  -3   3   5       39.66       43.33      1.16 o 
  -2   3   5      204.06      175.26      2.32 o 
  -1   3   5       83.53       67.42      1.74 o 
   0   3   5     1024.89      931.19      8.73 o 
   1   3   5      127.45      102.06      1.74 o 
   2   3   5      443.54      445.63      5.95 o 
   3   3   5      710.19      695.79      6.98 o 
   4   3   5      131.64      125.33      2.32 o 
   5   3   5        2.89        5.20      1.50 o 
   6   3   5      370.43      371.65      6.12 o 
   7   3   5      120.87      103.43      3.29 o 
   8   3   5       57.77       52.92      2.46 o 
   9   3   5       27.52       26.05      1.93 o 
  10   3   5      188.31      167.09      7.55 o 
  11   3   5       19.89       19.75      1.64 o 
  12   3   5        0.03        1.16      1.64 o 
  13   3   5       28.58       31.37      3.49 o 
  14   3   5       64.71       82.49      4.65 o 
 -15   4   5       10.53       11.62      3.49 o 
 -14   4   5       77.70       65.06      4.65 o 
 -13   4   5       54.77       51.12      1.93 o 
 -12   4   5        0.58        1.94      1.04 o 
 -11   4   5        1.92       -1.16      1.64 o 
 -10   4   5        3.37        2.32      1.04 o 
  -9   4   5        9.98        9.91      1.64 o 
  -8   4   5        2.27        5.81      2.32 o 
  -7   4   5      628.36      669.71      9.43 o 
  -6   4   5      162.83      178.67      3.08 o 
  -5   4   5        0.05        0.77      1.34 o 
  -4   4   5      207.65      194.67      7.26 o 
  -3   4   5        7.75        6.39      1.16 o 
  -2   4   5        8.37        8.83      1.16 o 
  -1   4   5      208.70      204.30      2.91 o 
   0   4   5        0.11       -0.58      0.58 o 
   1   4   5      258.40      248.24      3.49 o 
   2   4   5       59.38       60.76      1.74 o 
   3   4   5      293.95      264.11      5.00 o 
   4   4   5      113.65      113.05      3.92 o 
   5   4   5       68.71       65.65      2.33 o 
   6   4   5      218.52      210.08      4.46 o 
   7   4   5       66.26       66.65      2.79 o 
   8   4   5      303.68      279.04      5.81 o 
   9   4   5       12.76       11.73      1.64 o 
  10   4   5      114.62      105.23      3.29 o 
  11   4   5        1.79        0.00      1.64 o 
  12   4   5       74.67       81.35      3.29 o 
  13   4   5       52.83       51.12      3.49 o 
 -15   5   5        0.74        1.16      2.32 o 
 -14   5   5        1.05        2.32      2.32 o 
 -13   5   5        2.77        2.90      1.64 o 
 -12   5   5        0.01       -2.32      3.49 o 
 -11   5   5        0.03        0.58      1.64 o 
 -10   5   5        0.82       -1.16      1.64 o 
  -9   5   5       44.06       44.18      2.46 o 
  -8   5   5       21.43       19.61      2.90 o 
  -7   5   5       14.76       12.89      1.64 o 
  -6   5   5       44.46       41.91      2.01 o 
  -5   5   5      225.77      213.46      4.03 o 
  -4   5   5       20.97       22.11      1.34 o 
  -3   5   5        3.34        2.71      1.34 o 
  -2   5   5       53.64       53.17      1.74 o 
  -1   5   5        4.67        3.49      1.16 o 
   0   5   5      204.82      180.04      3.19 o 
   1   5   5        3.95        2.32      1.16 o 
   2   5   5      127.38      123.28      2.68 o 
   3   5   5      198.50      172.37      3.35 o 
   4   5   5       24.15       24.19      1.49 o 
   5   5   5        1.47        1.55      1.34 o 
   6   5   5      121.78      111.85      5.81 o 
   7   5   5       57.07       53.85      4.65 o 
   8   5   5       23.43       23.70      2.32 o 
   9   5   5        8.13        7.20      1.93 o 
  10   5   5       63.71       54.19      2.79 o 
  11   5   5        6.28        6.97      2.32 o 
 -13   6   5       18.09       15.10      2.32 o 
 -12   6   5        0.78        2.32      2.32 o 
 -11   6   5        0.10       -1.16      1.64 o 
 -10   6   5        0.11       -1.16      2.32 o 
  -9   6   5        1.90        2.90      1.64 o 
  -8   6   5        0.01        1.16      1.64 o 
  -7   6   5      114.15      116.19      3.63 o 
  -6   6   5       28.45       27.93      2.46 o 
  -5   6   5        1.27        1.16      1.34 o 
  -4   6   5       44.02       39.17      2.01 o 
  -3   6   5        6.11        5.81      1.34 o 
  -2   6   5        0.30       -0.39      1.34 o 
  -1   6   5       36.55       37.19      2.46 o 
   0   6   5        0.39       -0.58      1.74 o 
   1   6   5       53.64       55.58      2.18 o 
   2   6   5        6.67        6.97      1.34 o 
   3   6   5       49.82       49.65      2.01 o 
   4   6   5       26.69       28.79      2.01 o 
   5   6   5       25.80       24.99      2.46 o 
   6   6   5       74.32       80.75      3.29 o 
   7   6   5       17.70       14.53      2.32 o 
   8   6   5       79.04       88.13      3.63 o 
   9   6   5        5.90        3.02      1.93 o 
 -10   7   5        0.34       -1.16      2.32 o 
  -9   7   5        8.08        6.97      2.90 o 
  -8   7   5        2.94        3.95      1.93 o 
  -7   7   5        0.85       -0.58      1.64 o 
  -6   7   5        6.78        6.97      1.93 o 
  -5   7   5       39.43       39.35      4.07 o 
  -4   7   5        8.53        6.97      1.49 o 
  -3   7   5        0.32       -0.77      1.46 o 
  -2   7   5        9.56       11.07      1.64 o 
  -1   7   5        0.00        2.32      1.64 o 
   0   7   5       29.46       27.93      2.46 o 
   1   7   5        0.54        1.74      1.64 o 
   2   7   5       23.61       25.77      2.46 o 
   3   7   5       43.78       43.63      2.39 o 
   4   7   5        1.89        1.16      2.32 o 
   5   7   5        1.21        4.41      4.07 o 
   6   7   5       25.50       24.40      3.49 o 
  -5   8   5        0.39        3.49      3.49 o 
  -3   8   5        1.39        4.65      3.49 o 
  -2   8   5        0.08       -2.32      2.32 o 
  -1   8   5        3.89        3.02      2.32 o 
   0   8   5        0.22       -1.74      1.74 o 
   1   8   5        7.38        5.81      3.49 o 
 -12   0   6       11.02       11.62      1.16 o 
 -11   0   6     1348.98     1320.13     22.12 o 
 -10   0   6      298.45      333.59      5.81 o 
  -9   0   6       54.99       56.93      2.32 o 
  -8   0   6       13.65       17.43      0.67 o 
  -7   0   6     1211.78     1196.18     11.79 o 
  -6   0   6       43.61       47.64      2.32 o 
  -5   0   6       29.86       25.56      0.82 o 
  -4   0   6     2860.78     3049.05     34.36 o 
  -3   0   6      549.46      663.28      8.23 o 
  -2   0   6       18.41       27.93      1.64 o 
  -1   0   6      253.13      302.07      4.47 o 
   0   0   6      324.67      333.26      6.40 o 
   1   0   6      634.60      781.66     15.71 o 
   2   0   6      937.30     1059.39     23.87 o 
   3   0   6     1129.19     1294.91     15.64 o 
   4   0   6       46.27       53.10      1.34 o 
   5   0   6      109.21      120.40      2.36 o 
   6   0   6      645.06      603.56     11.63 o 
   7   0   6      215.46      220.80      5.81 o 
   8   0   6      362.16      331.26      8.14 o 
   9   0   6       10.73       10.46      2.32 o 
  10   0   6       58.27       56.93      3.49 o 
  11   0   6       13.07       15.10      2.32 o 
  12   0   6       16.33       12.78      2.32 o 
  13   0   6      144.64      134.78      5.81 o 
 -14   1   6        4.18       -1.16      2.32 o 
 -13   1   6       58.83       45.31      2.32 o 
 -12   1   6     3493.83     3610.64     57.20 o 
 -11   1   6      100.72      112.71      3.49 o 
 -10   1   6      420.29      423.17      8.14 o 
  -9   1   6      381.00      451.09      4.70 o 
  -8   1   6      288.61      271.14      2.86 o 
  -7   1   6      813.01      947.06      8.15 o 
  -6   1   6      222.38      253.28      2.86 o 
  -5   1   6      258.19      245.65      2.44 o 
  -4   1   6     1834.35     1833.63     15.02 o 
  -3   1   6      828.85      876.59      7.57 o 
  -2   1   6     1150.25     1203.27     10.04 o 
  -1   1   6        9.52        9.06      0.94 o 
   0   1   6        7.98        8.53      0.58 o 
   1   1   6       89.66       97.96      1.74 o 
   2   1   6       57.46       80.79      1.74 o 
   3   1   6       64.78       64.58      1.84 o 
   4   1   6      262.81      271.50      3.49 o 
   5   1   6        0.64       -0.73      0.73 o 
   6   1   6      523.44      524.97      7.40 o 
   7   1   6       41.18       40.80      2.32 o 
   8   1   6      187.12      194.09      4.11 o 
   9   1   6        4.63        6.39      1.64 o 
  10   1   6       91.24       84.43      4.07 o 
  11   1   6       52.46       41.86      2.46 o 
  12   1   6      111.07      105.78      3.29 o 
  13   1   6       79.33       82.24      5.23 o 
  14   1   6      151.98      177.04     21.50 o 
 -16   2   6        1.32        4.65      2.32 o 
 -15   2   6      162.57      196.37      5.81 o 
 -14   2   6       15.19       11.62      2.32 o 
 -13   2   6     1054.54     1119.07     19.78 o 
 -12   2   6        1.77        2.32      2.32 o 
 -11   2   6      950.96      942.83     11.91 o 
 -10   2   6      192.74      216.15      3.63 o 
  -9   2   6       47.24       39.54      1.64 o 
  -8   2   6        4.62        7.92      1.74 o 
  -7   2   6      879.56      907.63      9.16 o 
  -6   2   6       16.69       18.48      0.73 o 
  -5   2   6        8.23        5.26      1.35 o 
  -4   2   6     1378.20     1356.11     11.50 o 
  -3   2   6      178.69      201.44      2.32 o 
  -2   2   6        4.16        5.56      0.58 o 
  -1   2   6       34.68       37.23      1.16 o 
   0   2   6      118.21      104.39      1.74 o 
   1   2   6      253.09      272.36      3.49 o 
   2   2   6      506.35      545.19      5.23 o 
   3   2   6      690.93      757.15      7.11 o 
   4   2   6       42.77       50.44      2.01 o 
   5   2   6       61.33       66.83      2.61 o 
   6   2   6      454.26      451.42     12.79 o 
   7   2   6      127.16      131.31      3.29 o 
   8   2   6      230.75      222.38      4.65 o 
   9   2   6        6.69        6.39      1.64 o 
  10   2   6       44.27       42.61      2.90 o 
  11   2   6       11.71       11.73      1.64 o 
  12   2   6       14.32       13.94      1.64 o 
  13   2   6      106.00      109.23      3.29 o 
  14   2   6        0.48        1.16      2.32 o 
 -18   3   6        0.36        1.16      4.65 o 
 -17   3   6       48.25       63.90      4.65 o 
 -16   3   6       35.60       39.50      3.49 o 
 -15   3   6       73.69       81.33      4.65 o 
 -14   3   6        4.56        4.65      2.32 o 
 -13   3   6       44.17       42.99      3.49 o 
 -12   3   6     1697.51     1684.48     28.52 o 
 -11   3   6       53.53       56.93      3.49 o 
 -10   3   6      231.24      238.03      4.46 o 
  -9   3   6      143.74      156.90      3.29 o 
  -8   3   6      148.49      132.47      2.79 o 
  -7   3   6      252.50      274.45      3.76 o 
  -6   3   6       10.22       10.84      1.18 o 
  -5   3   6      166.53      163.53      3.35 o 
  -4   3   6      622.62      628.46      7.55 o 
  -3   3   6      272.13      240.34      2.91 o 
  -2   3   6      162.47      123.60      2.13 o 
  -1   3   6       34.33       34.95      1.16 o 
   0   3   6        0.38        0.29      0.59 o 
   1   3   6       60.67       66.68      1.74 o 
   2   3   6       32.76       39.32      1.16 o 
   3   3   6       22.00       28.62      1.16 o 
   4   3   6       94.78       91.42      2.18 o 
   5   3   6        0.56       -0.58      0.95 o 
   6   3   6      247.12      259.74      4.93 o 
   7   3   6       29.35       26.73      1.93 o 
   8   3   6       96.12      100.04      3.49 o 
   9   3   6        1.86        2.90      1.74 o 
  10   3   6       58.33       55.99      3.49 o 
  11   3   6       25.59       23.05      4.65 o 
  12   3   6       62.95       67.73      2.90 o 
  13   3   6       45.41       48.80      3.49 o 
 -17   4   6        9.15       17.43      3.49 o 
 -15   4   6       59.45       65.06      4.65 o 
 -14   4   6        9.39        4.65      2.32 o 
 -13   4   6      420.29      397.22      6.42 o 
 -12   4   6        1.31        2.32      1.04 o 
 -11   4   6      357.24      357.30      6.12 o 
 -10   4   6       67.94       68.01      2.46 o 
  -9   4   6       26.89       27.48      1.93 o 
  -8   4   6        1.79        0.39      1.04 o 
  -7   4   6      363.08      384.89      9.30 o 
  -6   4   6        0.04       -0.87      0.95 o 
  -5   4   6        8.68        4.65      1.64 o 
  -4   4   6      315.18      285.27      4.50 o 
  -3   4   6       24.33       24.78      1.16 o 
  -2   4   6       27.95       31.86      1.17 o 
  -1   4   6        1.21        1.45      1.16 o 
   0   4   6       13.90       12.10      1.16 o 
   1   4   6       47.74       47.71      1.74 o 
   2   4   6      131.94      131.94      2.32 o 
   3   4   6      204.83      205.75      3.76 o 
   4   4   6       28.91       27.12      1.34 o 
   5   4   6       13.97       15.34      1.34 o 
   6   4   6      166.40      163.85      4.11 o 
   7   4   6       33.84       37.21      2.46 o 
   8   4   6       66.54       63.79      2.90 o 
   9   4   6        1.74        2.32      1.64 o 
  10   4   6       18.05       16.26      1.93 o 
  11   4   6        7.71        5.81      1.64 o 
  12   4   6        8.88        9.29      2.32 o 
 -15   5   6       27.39       29.04      3.49 o 
 -14   5   6        2.93       -1.16      2.32 o 
 -13   5   6       22.30       22.10      1.93 o 
 -12   5   6      484.00      476.86     11.62 o 
 -11   5   6       14.63       14.47      1.93 o 
 -10   5   6       71.88       77.43      2.79 o 
  -9   5   6       41.81       41.83      2.46 o 
  -8   5   6       51.59       53.67      3.49 o 
  -7   5   6       57.39       59.34      2.46 o 
  -6   5   6        2.70        4.26      1.34 o 
  -5   5   6       46.84       49.04      2.13 o 
  -4   5   6      141.37      130.88      2.86 o 
  -3   5   6       61.62       58.75      2.62 o 
  -2   5   6        7.43        3.49      1.64 o 
  -1   5   6       16.80       19.78      1.16 o 
   0   5   6        0.03        1.16      1.16 o 
   1   5   6       16.44       17.43      1.17 o 
   2   5   6       22.74       20.33      1.34 o 
   3   5   6        7.22        9.04      1.34 o 
   4   5   6       27.95       22.20      1.34 o 
   5   5   6        1.62        2.32      2.32 o 
   6   5   6       75.36       83.27      4.07 o 
   7   5   6       16.17       16.28      2.32 o 
   8   5   6       32.15       32.90      3.49 o 
   9   5   6        0.31        2.90      1.64 o 
  10   5   6       21.17       24.45      2.46 o 
 -13   6   6      100.77       90.63      4.65 o 
 -12   6   6        3.44       -2.32      2.32 o 
 -11   6   6       80.00       77.84      3.29 o 
 -10   6   6       16.24       14.77      1.93 o 
  -9   6   6        8.18        7.30      2.32 o 
  -8   6   6        1.42        5.31      4.65 o 
  -7   6   6       96.77      103.63      3.63 o 
  -6   6   6        1.82        1.16      2.32 o 
  -5   6   6        7.18       10.01      2.02 o 
  -4   6   6       57.77       55.48      2.01 o 
  -3   6   6        5.25        3.87      1.34 o 
  -2   6   6       13.52       13.19      1.34 o 
  -1   6   6        1.82        1.16      1.34 o 
   0   6   6        0.66       -1.16      2.32 o 
   1   6   6        9.55        9.14      1.34 o 
   2   6   6       26.03       23.00      1.49 o 
   3   6   6       45.74       44.18      2.47 o 
   4   6   6       11.80        9.81      1.34 o 
   5   6   6        1.60        2.90      1.64 o 
   6   6   6       37.27       39.27      5.23 o 
   7   6   6        5.14        5.81      1.93 o 
   8   6   6       10.72       14.33      2.46 o 
 -10   7   6       13.24       13.94      2.32 o 
  -9   7   6        8.73        6.51      1.93 o 
  -8   7   6       10.12       13.31      1.93 o 
  -7   7   6       11.78       10.61      4.07 o 
  -6   7   6        2.32        3.49      1.93 o 
  -5   7   6        7.67       12.64      5.23 o 
  -4   7   6       24.02       20.07      2.01 o 
  -3   7   6       10.38       10.28      1.34 o 
  -2   7   6        0.10        1.74      1.64 o 
  -1   7   6        3.59        5.23      1.64 o 
   0   7   6        0.01       -0.58      1.64 o 
   1   7   6        2.86        2.32      1.64 o 
   2   7   6       10.78       11.29      1.93 o 
   3   7   6        1.74        4.07      1.74 o 
   4   7   6        6.36        4.18      2.32 o 
   5   7   6        0.87        2.32      3.49 o 
  -3   8   6        1.00        2.32      2.32 o 
  -2   8   6        3.04        1.16      2.32 o 
 -12   0   7      203.94      192.91      4.65 o 
 -11   0   7      402.93      402.21      6.97 o 
 -10   0   7        7.11        5.81      1.16 o 
  -9   0   7      142.48      145.26      3.49 o 
  -8   0   7       38.49       36.02      1.04 o 
  -7   0   7      294.20      370.83      4.93 o 
  -6   0   7     1747.95     1887.17     21.44 o 
  -5   0   7     7696.56     8634.70     95.34 o 
  -4   0   7       64.53       72.04      1.64 o 
  -3   0   7     1211.89     1219.51     14.83 o 
  -2   0   7       82.83       86.67      2.90 o 
  -1   0   7      891.90      872.05     10.70 o 
   0   0   7       18.88       18.66      1.64 o 
   1   0   7      688.74      647.48      9.05 o 
   2   0   7       46.17       52.92      1.74 o 
   3   0   7      620.37      639.70      9.05 o 
   4   0   7      433.42      418.28      5.37 o 
   5   0   7       69.11       64.31      2.01 o 
   6   0   7      224.67      183.62      5.81 o 
   7   0   7      140.52      158.03      4.65 o 
   8   0   7      961.18      822.37     16.28 o 
   9   0   7        0.07        0.00      2.32 o 
  10   0   7       34.73       26.72      2.32 o 
  11   0   7        0.99       -1.16      1.16 o 
  12   0   7       11.58       10.46      2.32 o 
  13   0   7       50.96       59.25      3.49 o 
  14   0   7       22.88       22.07      3.49 o 
 -14   1   7        2.68        2.32      2.32 o 
 -13   1   7      190.27      204.52      4.65 o 
 -12   1   7      147.62      159.19      4.65 o 
 -11   1   7      383.69      381.94      5.30 o 
  -9   1   7       79.87       81.35      1.64 o 
  -8   1   7      107.89      106.64      1.69 o 
  -7   1   7     1727.15     1792.16     16.83 o 
  -6   1   7     3004.41     3253.10     25.86 o 
  -5   1   7      295.38      242.98      3.86 o 
  -4   1   7      718.47      721.05      6.40 o 
  -3   1   7      166.28      178.50      2.32 o 
  -2   1   7     1031.97     1015.01      9.06 o 
  -1   1   7      282.41      391.83      4.07 o 
   0   1   7     1038.63     1057.03      9.32 o 
   1   1   7     1718.48     2136.28     17.63 o 
   2   1   7     1077.81     1087.70     13.61 o 
   3   1   7     3635.84     3897.31     31.57 o 
   4   1   7        0.47        3.29      0.73 o 
   5   1   7      657.66      590.00      6.71 o 
   6   1   7        3.66        3.49      2.32 o 
   7   1   7      431.43      414.45      6.58 o 
   8   1   7      980.83      878.96     12.34 o 
   9   1   7       20.90       20.98      1.64 o 
  10   1   7       53.21       37.21      2.46 o 
  11   1   7       72.77       73.36      3.49 o 
  12   1   7       18.11       15.71      1.64 o 
  13   1   7        3.62        2.90      1.64 o 
 -16   2   7        4.32        5.81      2.32 o 
 -15   2   7        8.29       10.46      2.32 o 
 -14   2   7        7.75        8.13      2.32 o 
 -13   2   7       20.83       17.43      2.32 o 
 -12   2   7      164.42      161.50      4.65 o 
 -11   2   7      253.02      259.18      5.81 o 
 -10   2   7        9.80        9.05      1.74 o 
  -9   2   7       75.64       77.85      1.93 o 
  -8   2   7       14.63       17.01      1.16 o 
  -7   2   7      267.68      304.80      4.05 o 
  -6   2   7     1192.18     1226.37     10.46 o 
  -5   2   7     4146.61     4363.23     47.00 o 
  -4   2   7       15.18       13.68      1.34 o 
  -3   2   7      626.87      611.24      5.82 o 
  -2   2   7      108.57      109.55      1.74 o 
  -1   2   7      621.97      622.64      5.82 o 
   0   2   7       10.98       13.99      1.16 o 
   1   2   7      469.68      464.46      5.03 o 
   2   2   7       43.26       41.61      1.95 o 
   3   2   7      417.58      401.48      4.65 o 
   4   2   7      322.07      303.78      3.61 o 
   5   2   7       56.45       53.50      2.01 o 
   6   2   7      186.13      176.82      5.81 o 
   7   2   7      104.44      116.24      3.29 o 
   8   2   7      708.26      631.87      9.43 o 
   9   2   7        0.32        0.00      2.32 o 
  10   2   7       26.61       21.17      2.32 o 
  11   2   7        0.55        0.00      1.64 o 
  12   2   7        9.62        6.52      1.74 o 
  13   2   7       40.01       43.95      4.07 o 
 -18   3   7        0.97        6.97      4.65 o 
 -17   3   7        3.82        3.49      3.49 o 
 -16   3   7        3.08        2.32      2.32 o 
 -15   3   7        0.02        0.00      2.32 o 
 -14   3   7        2.00        0.00      2.32 o 
 -13   3   7       92.36       90.63      4.65 o 
 -12   3   7       75.64       71.21      2.32 o 
 -11   3   7      143.63      146.41      2.79 o 
 -10   3   7        4.12        9.46      3.49 o 
  -9   3   7       71.81       78.53      2.90 o 
  -8   3   7       48.61       49.47      5.81 o 
  -7   3   7      635.98      619.56     11.99 o 
  -6   3   7     1203.75     1271.78     20.70 o 
  -5   3   7      173.89      169.23      2.86 o 
  -4   3   7      335.59      330.99      4.61 o 
  -3   3   7      113.51      114.06      2.57 o 
  -2   3   7      539.19      527.47      5.67 o 
  -1   3   7      124.02      138.28      2.32 o 
   0   3   7      532.74      538.41      5.81 o 
   1   3   7      468.33      494.77      5.23 o 
   2   3   7      479.67      467.66      5.79 o 
   3   3   7     1626.76     1662.19     18.15 o 
   4   3   7        0.72       -0.58      0.95 o 
   5   3   7      292.03      272.49      5.35 o 
   6   3   7        0.02        2.90      1.74 o 
   7   3   7      207.54      202.64      4.46 o 
   8   3   7      518.62      500.63      9.88 o 
   9   3   7        5.96        6.52      1.74 o 
  10   3   7       29.92       20.91      1.93 o 
  11   3   7       39.46       43.58      2.46 o 
  12   3   7        8.90        6.97      2.32 o 
 -17   4   7        4.58       11.62      3.49 o 
 -16   4   7        2.09        6.97      3.49 o 
 -15   4   7        4.14        4.65      2.32 o 
 -14   4   7        5.20        3.49      2.32 o 
 -13   4   7        9.41        6.97      1.64 o 
 -12   4   7       77.81       78.18      2.90 o 
 -11   4   7       72.93       73.54      2.79 o 
 -10   4   7       14.36       12.23      1.64 o 
  -9   4   7       18.95       17.43      1.64 o 
  -8   4   7        1.08        3.10      1.16 o 
  -7   4   7      129.33      130.74      3.29 o 
  -6   4   7      389.99      377.63      6.06 o 
  -5   4   7     1022.18     1007.66     13.16 o 
  -4   4   7        5.33        5.81      1.34 o 
  -3   4   7      181.56      172.01      2.91 o 
  -2   4   7       43.16       42.61      1.74 o 
  -1   4   7      255.76      250.03      3.49 o 
   0   4   7        3.89        5.27      1.35 o 
   1   4   7      207.06      207.59      3.16 o 
   2   4   7       32.95       30.51      1.25 o 
   3   4   7      131.29      119.78      2.68 o 
   4   4   7      139.64      126.00      2.68 o 
   5   4   7       35.07       35.44      2.46 o 
   6   4   7       77.93       90.68      3.29 o 
   7   4   7       47.20       51.71      2.46 o 
   8   4   7      296.98      284.95      6.12 o 
   9   4   7        0.55        2.32      2.32 o 
  10   4   7       13.02       12.23      1.64 o 
  11   4   7        0.03        1.16      1.64 o 
 -15   5   7        0.13        0.00      2.32 o 
 -14   5   7        1.52        1.16      2.32 o 
 -13   5   7       27.36       29.47      2.32 o 
 -12   5   7       26.81       23.26      1.93 o 
 -11   5   7       25.50       26.37      1.93 o 
 -10   5   7        2.06        1.74      1.64 o 
  -9   5   7       36.23       40.09      2.46 o 
  -8   5   7       14.21       12.89      1.64 o 
  -7   5   7      133.55      117.37      3.29 o 
  -6   5   7      295.72      291.13      5.75 o 
  -5   5   7       69.54       68.76      2.18 o 
  -4   5   7       77.23       79.10      2.39 o 
  -3   5   7       51.15       44.58      2.01 o 
  -2   5   7      148.31      143.76      3.35 o 
  -1   5   7       42.95       40.50      1.74 o 
   0   5   7      180.52      181.43      3.02 o 
   1   5   7       83.05       84.48      2.68 o 
   2   5   7      128.91      122.89      3.08 o 
   3   5   7      442.75      434.01      7.84 o 
   4   5   7        1.96        2.32      1.34 o 
   5   5   7       93.06       92.46      3.29 o 
   6   5   7        0.12        2.90      1.64 o 
   7   5   7       53.65       55.35      2.79 o 
   8   5   7      160.27      169.84      5.81 o 
   9   5   7        0.56        3.02      1.93 o 
 -13   6   7        2.61        4.65      2.32 o 
 -12   6   7       21.90       19.75      3.49 o 
 -11   6   7       12.69       12.83      2.90 o 
 -10   6   7        8.32        4.65      1.64 o 
  -9   6   7        3.27        2.32      1.64 o 
  -8   6   7        0.01        2.90      2.90 o 
  -7   6   7       37.89       34.28      2.46 o 
  -6   6   7       82.98       78.43      3.29 o 
  -5   6   7      180.88      181.51      4.33 o 
  -4   6   7        3.74        5.81      1.34 o 
  -3   6   7       40.51       44.54      2.01 o 
  -2   6   7        5.93        7.55      1.34 o 
  -1   6   7       64.30       67.43      2.68 o 
   0   6   7        1.18        0.58      1.74 o 
   1   6   7       61.09       61.94      2.18 o 
   2   6   7       14.81       14.90      1.87 o 
   3   6   7       21.54       24.43      2.01 o 
   4   6   7       37.03       38.66      3.49 o 
   5   6   7       13.21       13.31      1.93 o 
   6   6   7       17.16       23.47      2.46 o 
   7   6   7       13.91       18.59      2.46 o 
  -9   7   7       10.69       12.27      2.32 o 
  -8   7   7        3.18        2.79      2.32 o 
  -7   7   7       16.44       16.81      2.32 o 
  -6   7   7       52.97       46.44      2.79 o 
  -5   7   7       16.49       15.91      3.49 o 
  -4   7   7       10.60       12.11      1.49 o 
  -3   7   7       13.14       12.89      2.46 o 
  -2   7   7       25.56       29.73      2.46 o 
  -1   7   7       11.96       11.27      1.93 o 
   0   7   7       37.13       39.00      2.46 o 
   1   7   7       13.87       13.16      1.93 o 
   2   7   7       22.57       26.46      2.90 o 
   3   7   7       85.96       93.53      4.11 o 
   4   7   7        0.68        1.16      3.49 o 
   5   7   7       19.18       24.40      3.49 o 
 -13   0   8      297.08      271.96      5.81 o 
 -12   0   8       78.80       87.14      2.32 o 
 -11   0   8      493.24      488.29      9.30 o 
 -10   0   8      125.78      128.98      3.49 o 
  -9   0   8      173.63      138.89      2.47 o 
  -8   0   8       38.09       36.17      2.32 o 
  -7   0   8      415.43      438.34      4.70 o 
  -6   0   8       34.21       32.53      1.64 o 
  -5   0   8      945.10      973.90     11.91 o 
  -4   0   8      310.34      289.39      8.14 o 
  -3   0   8     1334.39     1621.37     18.95 o 
  -2   0   8      542.30      622.28      8.22 o 
  -1   0   8      191.61      216.33      5.81 o 
   0   0   8        8.31       10.08      1.16 o 
   1   0   8       22.06       26.26      1.74 o 
   2   0   8       38.14       42.41      1.64 o 
   3   0   8      641.96      641.71      7.39 o 
   4   0   8        9.82        7.07      1.07 o 
   5   0   8      434.49      394.08      9.30 o 
   6   0   8      114.33      130.14      4.65 o 
   7   0   8        1.81       -1.16      2.32 o 
   8   0   8      171.62      147.57      4.65 o 
   9   0   8      464.63      423.10     10.46 o 
  10   0   8      121.98      125.49      4.65 o 
  11   0   8       70.96       79.01      4.65 o 
  12   0   8      120.15      113.87      4.65 o 
  13   0   8       64.73       61.58      4.65 o 
 -14   1   8       60.48       51.12      2.32 o 
 -13   1   8      100.79       99.92      3.49 o 
 -12   1   8       48.06       39.35      4.07 o 
 -11   1   8      374.34      399.69      5.30 o 
 -10   1   8     1765.26     1770.73     20.59 o 
  -9   1   8      378.01      450.53     14.53 o 
  -8   1   8      163.14      133.73      3.49 o 
  -7   1   8      215.39      264.41      4.52 o 
  -6   1   8      339.76      362.26      3.61 o 
  -5   1   8      961.13     1054.78      9.74 o 
  -4   1   8      112.25      131.07      1.85 o 
  -3   1   8       72.23       75.83      1.74 o 
  -2   1   8      274.11      352.93      3.74 o 
  -1   1   8      278.85      312.17      3.49 o 
   0   1   8       10.28        9.50      0.88 o 
   1   1   8      198.21      233.10      2.91 o 
   2   1   8     1597.84     1694.19     14.56 o 
   3   1   8        1.12       -0.23      0.88 o 
   4   1   8        0.10        0.23      0.88 o 
   5   1   8        2.05        1.16      1.34 o 
   6   1   8      567.05      579.11      8.60 o 
   7   1   8      739.70      658.20      9.87 o 
   8   1   8       32.17       28.48      1.64 o 
   9   1   8        4.03        3.49      1.64 o 
  10   1   8       75.67       69.73      2.46 o 
  11   1   8       45.78       35.44      2.46 o 
  12   1   8       54.03       47.23      2.90 o 
  13   1   8       32.44       39.50      3.49 o 
 -16   2   8        5.63        2.32      2.32 o 
 -15   2   8       77.74       81.33      3.49 o 
 -14   2   8        2.72        4.65      2.32 o 
 -13   2   8      230.32      209.18      5.81 o 
 -12   2   8       47.71       44.92      2.90 o 
 -11   2   8      357.16      344.05      5.30 o 
 -10   2   8       75.97       78.21      1.93 o 
  -9   2   8      144.21      123.47      2.91 o 
  -8   2   8       31.34       29.05      1.64 o 
  -7   2   8      275.69      270.44      3.54 o 
  -6   2   8       15.89       21.52      1.51 o 
  -5   2   8      607.91      632.05      5.95 o 
  -4   2   8      261.31      267.80      3.16 o 
  -3   2   8      858.93      983.95      9.24 o 
  -2   2   8      289.24      313.51      4.12 o 
  -1   2   8      149.15      174.37      2.32 o 
   0   2   8        3.68        3.68      0.73 o 
   1   2   8        0.78        0.23      0.88 o 
   2   2   8       18.34       24.73      1.16 o 
   3   2   8      409.00      414.81      4.65 o 
   4   2   8        5.58        5.03      1.34 o 
   5   2   8      306.53      300.66      4.70 o 
   6   2   8       70.00       70.95      2.46 o 
   7   2   8        0.36        0.00      1.64 o 
   8   2   8      117.03      104.57      3.29 o 
   9   2   8      342.24      326.28      6.12 o 
  10   2   8       85.19       90.68      3.29 o 
  11   2   8       54.62       61.66      2.46 o 
  12   2   8       90.26       87.75      3.29 o 
 -18   3   8        1.68        3.49      4.65 o 
 -17   3   8      150.12      204.50      6.97 o 
 -16   3   8       96.54      105.73      4.65 o 
 -15   3   8       25.88       26.72      3.49 o 
 -14   3   8       30.11       26.72      2.32 o 
 -13   3   8       64.41       65.06      3.49 o 
 -12   3   8       48.27       41.67      2.32 o 
 -11   3   8      181.01      183.70      3.63 o 
 -10   3   8      910.49      856.99     11.08 o 
  -9   3   8      202.42      209.44      3.63 o 
  -8   3   8       61.15       52.65      1.93 o 
  -7   3   8      121.97      128.40      3.29 o 
  -6   3   8      106.02      114.80      2.39 o 
  -5   3   8      357.00      379.75      4.89 o 
  -4   3   8       79.32       72.92      1.74 o 
  -3   3   8       39.66       43.93      1.25 o 
  -2   3   8       81.77       88.94      1.74 o 
  -1   3   8       97.59      108.15      2.32 o 
   0   3   8        8.12        9.66      1.16 o 
   1   3   8       49.29       54.36      1.74 o 
   2   3   8      550.97      545.80      5.81 o 
   3   3   8        0.94        1.55      1.34 o 
   4   3   8        0.48        0.39      1.46 o 
   5   3   8        1.31        3.49      1.64 o 
   6   3   8      292.06      304.49      5.75 o 
   7   3   8      405.70      393.54      7.40 o 
   8   3   8       14.83       16.19      2.90 o 
   9   3   8        4.78        6.39      1.64 o 
  10   3   8       50.61       48.82      2.46 o 
  11   3   8       24.52       25.64      4.07 o 
 -17   4   8        0.88        3.49      3.49 o 
 -15   4   8       30.55       26.72      3.49 o 
 -14   4   8        0.84       -2.32      2.32 o 
 -13   4   8      108.38      101.93      2.79 o 
 -12   4   8       16.31       16.28      2.32 o 
 -11   4   8      153.05      147.67      5.81 o 
 -10   4   8       19.71       19.10      1.93 o 
  -9   4   8       56.69       49.61      1.93 o 
  -8   4   8       13.19       13.94      1.64 o 
  -7   4   8      125.10      116.11      7.55 o 
  -6   4   8        7.00        7.40      1.34 o 
  -5   4   8      184.11      189.87      3.35 o 
  -4   4   8      114.64      120.10      2.68 o 
  -3   4   8      240.84      255.45      3.49 o 
  -2   4   8       84.52       85.36      1.97 o 
  -1   4   8       33.08       44.26      1.74 o 
   0   4   8        0.06        0.00      1.16 o 
   1   4   8        0.31        1.45      1.16 o 
   2   4   8        0.94        1.74      1.64 o 
   3   4   8      131.94      134.11      2.86 o 
   4   4   8        1.51        3.49      1.34 o 
   5   4   8      118.23      118.53      3.63 o 
   6   4   8       20.45       20.95      1.93 o 
   7   4   8        0.04       -0.58      1.64 o 
   8   4   8       41.01       36.61      2.46 o 
   9   4   8      142.96      140.68      4.11 o 
  10   4   8       30.60       35.01      2.46 o 
 -15   5   8       10.36       10.46      3.49 o 
 -14   5   8        7.44        6.97      3.49 o 
 -13   5   8       32.00       30.69      1.93 o 
 -12   5   8       27.28       27.48      1.93 o 
 -11   5   8       61.67       56.14      2.90 o 
 -10   5   8      288.08      276.81      5.58 o 
  -9   5   8       66.28       63.90      2.79 o 
  -8   5   8       14.89       16.73      3.49 o 
  -7   5   8       26.87       24.89      1.93 o 
  -6   5   8       20.68       20.52      1.93 o 
  -5   5   8       77.98       79.97      2.68 o 
  -4   5   8       30.15       28.14      1.49 o 
  -3   5   8       17.46       16.72      1.34 o 
  -2   5   8       22.20       19.38      1.34 o 
  -1   5   8       13.70       15.75      1.16 o 
   0   5   8        2.64        2.90      1.16 o 
   1   5   8        5.29        5.03      1.34 o 
   2   5   8      107.79      102.52      3.22 o 
   3   5   8        0.48        2.32      1.34 o 
   4   5   8        1.60        1.94      1.34 o 
   5   5   8        1.37        1.74      1.64 o 
   6   5   8       85.88       91.16      6.97 o 
   7   5   8      128.08      131.66      5.81 o 
   8   5   8        3.12        4.88      1.93 o 
 -13   6   8       30.74       31.37      3.49 o 
 -12   6   8        4.67        5.34      1.93 o 
 -11   6   8       40.25       40.29      2.90 o 
 -10   6   8        2.83        2.90      4.07 o 
  -9   6   8       10.56       12.45      1.93 o 
  -8   6   8        2.35        1.74      1.74 o 
  -7   6   8       41.30       42.70      5.23 o 
  -6   6   8        3.51        3.49      2.32 o 
  -5   6   8       32.60       33.19      4.65 o 
  -4   6   8       30.36       32.21      2.01 o 
  -3   6   8       45.80       45.05      2.01 o 
  -2   6   8       19.13       17.16      1.85 o 
  -1   6   8        1.44        1.74      1.74 o 
   0   6   8        0.14       -1.16      1.64 o 
   1   6   8        2.20        0.77      1.34 o 
   2   6   8        0.26        0.39      1.34 o 
   3   6   8       27.73       29.36      3.91 o 
   4   6   8        0.18       -0.23      1.93 o 
   5   6   8       27.67       31.41      6.39 o 
   6   6   8        3.65        5.58      1.93 o 
  -9   7   8       15.00       15.10      3.49 o 
  -8   7   8        2.27        2.32      2.32 o 
  -7   7   8        5.16        9.03      2.32 o 
  -6   7   8        3.41        4.07      1.64 o 
  -5   7   8       12.58       10.12      1.93 o 
  -4   7   8        7.87        6.52      1.74 o 
  -3   7   8        4.52        4.26      1.34 o 
  -2   7   8        6.03        6.51      2.32 o 
  -1   7   8        0.66        1.16      1.64 o 
   0   7   8        0.61        2.90      1.74 o 
   1   7   8        0.26        1.16      2.32 o 
   2   7   8       14.83       12.89      2.46 o 
 -13   0   9      397.24      387.06      8.14 o 
 -12   0   9      775.03      753.61     13.96 o 
 -11   0   9        0.13        5.81      1.16 o 
 -10   0   9     1039.94      970.48     12.34 o 
  -9   0   9       29.77       36.61      1.64 o 
  -8   0   9      223.70      201.64      3.29 o 
  -7   0   9       18.45       18.59      1.64 o 
  -6   0   9     1252.84     1280.02     17.47 o 
  -5   0   9      969.23     1070.52     30.26 o 
  -4   0   9        1.58        0.58      0.82 o 
  -3   0   9     1263.42     1362.70     16.47 o 
  -2   0   9      168.76      198.59      6.97 o 
  -1   0   9      746.69      749.97     11.05 o 
   0   0   9       55.40       51.89      2.90 o 
   1   0   9      562.51      568.99     13.95 o 
   2   0   9      353.48      337.19      4.70 o 
   3   0   9      116.53      141.15      2.88 o 
   4   0   9      834.39      812.10      9.40 o 
   5   0   9      350.94      321.96      8.14 o 
   6   0   9       86.20       70.88      3.49 o 
   7   0   9      128.45      111.55      4.65 o 
   8   0   9      402.04      366.12      9.30 o 
   9   0   9        8.30       12.78      2.32 o 
  10   0   9       32.46       31.37      3.49 o 
  11   0   9        2.22        1.16      2.32 o 
  12   0   9        3.67        1.16      2.32 o 
 -15   1   9        1.52        2.32      2.32 o 
 -13   1   9      320.02      318.26      3.54 o 
 -12   1   9      911.37      889.76     11.08 o 
 -11   1   9      254.11      247.07      5.23 o 
 -10   1   9      293.86      294.27      4.46 o 
  -9   1   9      276.10      264.43      4.11 o 
  -8   1   9       15.27       16.78      1.16 o 
  -7   1   9      728.07      746.54      8.06 o 
  -6   1   9     1003.52     1076.98     11.42 o 
  -5   1   9       52.73       67.51      1.25 o 
  -4   1   9      334.87      331.13      3.49 o 
  -3   1   9     4095.78     4515.45     47.05 o 
  -2   1   9     1140.23     1208.94      9.67 o 
  -1   1   9     2230.28     2564.32     18.98 o 
   0   1   9     1291.42     1335.60     10.41 o 
   1   1   9      562.12      636.70      6.40 o 
   2   1   9       52.23       46.00      2.15 o 
   3   1   9      259.70      267.99      3.49 o 
   4   1   9       61.21       56.68      2.01 o 
   5   1   9     1061.79      941.91     13.16 o 
   6   1   9       35.51       29.53      1.93 o 
   7   1   9      301.29      295.75     12.78 o 
   8   1   9      191.49      174.50      5.81 o 
   9   1   9       80.19       63.37      2.46 o 
  10   1   9        3.38        2.90      1.64 o 
  11   1   9        4.60        3.49      1.64 o 
  12   1   9       10.38        9.29      2.32 o 
 -16   2   9       56.61       65.06      3.49 o 
 -15   2   9        0.01        1.16      2.32 o 
 -14   2   9      275.15      253.34      6.97 o 
 -13   2   9      304.85      289.38      6.97 o 
 -12   2   9      589.12      561.66     12.79 o 
 -11   2   9        0.53        2.71      1.04 o 
 -10   2   9      749.05      732.47     11.05 o 
  -9   2   9       22.67       23.29      1.64 o 
  -8   2   9      158.39      150.49      3.29 o 
  -7   2   9       22.50       23.24      1.64 o 
  -6   2   9      771.61      770.66      8.27 o 
  -5   2   9      740.88      803.61      7.56 o 
  -4   2   9       13.52       11.35      1.16 o 
  -3   2   9      804.64      777.25      9.91 o 
  -2   2   9      100.99      108.41      1.97 o 
  -1   2   9      511.28      497.49      5.23 o 
   0   2   9       38.43       39.47      1.86 o 
   1   2   9      416.54      414.51      6.21 o 
   2   2   9      240.80      237.86      3.49 o 
   3   2   9       45.22       50.28      1.74 o 
   4   2   9      591.36      557.33      6.71 o 
   5   2   9      249.82      231.41      5.81 o 
   6   2   9       57.03       54.03      2.46 o 
   7   2   9       89.34       82.49      3.29 o 
   8   2   9      301.84      280.66      5.75 o 
   9   2   9        6.61        9.44      1.64 o 
  10   2   9       23.12       26.15      2.46 o 
  11   2   9        1.48        1.16      1.64 o 
 -18   3   9       23.57       34.85      4.65 o 
 -17   3   9       18.11       23.24      3.49 o 
 -16   3   9       42.44       45.31      3.49 o 
 -15   3   9        0.51       -1.16      2.32 o 
 -14   3   9        2.85        1.16      2.32 o 
 -13   3   9      165.42      163.39      3.63 o 
 -12   3   9      508.76      518.20      7.78 o 
 -11   3   9      137.06      133.07      3.29 o 
 -10   3   9      112.21      116.69      5.23 o 
  -9   3   9      155.93      141.77      3.29 o 
  -8   3   9       12.90       15.10      1.64 o 
  -7   3   9      353.15      351.57     12.20 o 
  -6   3   9      559.07      566.27      6.71 o 
  -5   3   9        1.07        0.70      1.20 o 
  -4   3   9      139.94      134.72      2.85 o 
  -3   3   9     1458.23     1428.10     12.81 o 
  -2   3   9      513.35      488.78      5.23 o 
  -1   3   9      820.19      866.90     15.00 o 
   0   3   9      657.40      647.79      8.06 o 
   1   3   9      242.80      276.97      3.49 o 
   2   3   9       43.54       38.87      1.52 o 
   3   3   9      208.48      222.74      4.03 o 
   4   3   9       49.97       45.33      2.01 o 
   5   3   9      568.35      569.80      9.30 o 
   6   3   9       24.61       20.52      1.93 o 
   7   3   9      148.32      152.22      4.11 o 
   8   3   9      113.13      106.34      3.29 o 
   9   3   9       39.75       38.34      2.46 o 
  10   3   9        1.67        1.74      1.64 o 
 -17   4   9        4.04        5.81      3.49 o 
 -15   4   9        0.00       -1.16      2.32 o 
 -14   4   9      132.06      123.16      5.81 o 
 -13   4   9      136.36      137.82      3.63 o 
 -12   4   9      273.30      265.14      5.29 o 
 -11   4   9        3.00        8.13      2.90 o 
 -10   4   9      288.35      294.38     11.04 o 
  -9   4   9        9.25        9.44      2.90 o 
  -8   4   9       63.60       66.25      2.46 o 
  -7   4   9       26.46       25.10      1.74 o 
  -6   4   9      302.70      280.37      6.51 o 
  -5   4   9      321.90      333.76      4.89 o 
  -4   4   9        9.98       11.34      1.34 o 
  -3   4   9      228.22      207.34      4.03 o 
  -2   4   9       42.78       40.43      1.74 o 
  -1   4   9      207.11      200.15      3.31 o 
   0   4   9       16.38       15.92      1.16 o 
   1   4   9      175.66      173.78      2.91 o 
   2   4   9      107.00      101.17      4.67 o 
   3   4   9        2.36        2.71      1.34 o 
   4   4   9      231.21      225.54      6.28 o 
   5   4   9       97.85      104.38      6.39 o 
   6   4   9       20.99       18.59      1.93 o 
   7   4   9       31.59       29.23      2.46 o 
   8   4   9      127.60      133.10      4.11 o 
   9   4   9        3.20        4.07      1.74 o 
 -15   5   9        0.15       -1.16      2.32 o 
 -14   5   9        1.23        0.00      2.32 o 
 -13   5   9       50.60       54.28      4.07 o 
 -12   5   9      171.32      183.81      4.46 o 
 -11   5   9       42.39       45.31      2.46 o 
 -10   5   9       19.81       17.09      1.93 o 
  -9   5   9       57.52       57.53      2.79 o 
  -8   5   9       10.58       12.08      2.32 o 
  -7   5   9       94.32       97.60      3.29 o 
  -6   5   9      210.42      196.97      4.93 o 
  -5   5   9        1.43        4.26      1.34 o 
  -4   5   9       31.43       32.38      2.01 o 
  -3   5   9      329.12      326.28      5.37 o 
  -2   5   9      133.94      129.40      3.08 o 
  -1   5   9      165.68      171.95      3.84 o 
   0   5   9      196.23      202.94      3.49 o 
   1   5   9       54.55       60.71      3.22 o 
   2   5   9       25.82       27.25      2.01 o 
   3   5   9       94.19       97.11      3.17 o 
   4   5   9       23.34       25.77      2.46 o 
   5   5   9      172.83      184.94      5.81 o 
   6   5   9       10.86       11.27      1.93 o 
   7   5   9       39.21       47.29      5.23 o 
 -13   6   9       37.95       40.66      3.49 o 
 -12   6   9       81.32       82.72      3.63 o 
 -11   6   9        3.05        3.72      1.93 o 
 -10   6   9       62.65       66.85      3.29 o 
  -9   6   9        2.49        3.49      1.64 o 
  -8   6   9       14.22       17.23      2.90 o 
  -7   6   9       14.16       12.53      4.07 o 
  -6   6   9       88.10       87.72      3.29 o 
  -5   6   9       90.57       89.19      5.23 o 
  -4   6   9        1.08        3.49      1.34 o 
  -3   6   9       33.56       35.74      2.01 o 
  -2   6   9       17.25       13.48      1.53 o 
  -1   6   9       55.82       57.07      2.79 o 
   0   6   9        5.27        6.97      1.64 o 
   1   6   9       45.22       45.34      5.23 o 
   2   6   9       33.71       32.93      2.01 o 
   3   6   9        0.04        1.16      1.93 o 
   4   6   9       56.51       62.12      5.81 o 
   5   6   9       23.07       29.47      2.79 o 
   6   6   9        4.76        4.65      3.49 o 
  -8   7   9        3.67       -1.16      2.32 o 
  -7   7   9       15.83       15.89      1.93 o 
  -6   7   9       53.13       47.66      3.29 o 
  -5   7   9        1.25        2.09      1.93 o 
  -4   7   9        3.32        6.51      1.93 o 
  -3   7   9       53.75       58.11      3.29 o 
  -2   7   9       20.91       21.51      2.46 o 
  -1   7   9       24.08       24.17      2.90 o 
   0   7   9       36.64       43.02      3.29 o 
   1   7   9        8.81       12.45      2.46 o 
   2   7   9        7.78       15.10      3.49 o 
 -14   0  10        4.71        4.65      1.16 o 
 -13   0  10      148.50      133.63      3.49 o 
 -12   0  10       28.50       25.56      2.32 o 
 -11   0  10        1.15        3.49      1.16 o 
 -10   0  10      108.98       94.70      2.46 o 
  -9   0  10       45.91       48.82      1.64 o 
  -8   0  10      169.43      196.99      3.29 o 
  -7   0  10      468.78      463.36      6.58 o 
  -6   0  10        5.79        5.71      1.74 o 
  -5   0  10       88.12       93.19      4.65 o 
  -4   0  10        9.22       14.55      1.64 o 
  -3   0  10      851.18      937.48     15.71 o 
  -2   0  10        0.14        0.00      1.04 o 
  -1   0  10        0.75        3.10      1.04 o 
   0   0  10        0.91        1.16      1.04 o 
   1   0  10       16.31       21.87      1.34 o 
   2   0  10      456.35      422.59      5.79 o 
   3   0  10       20.23       24.10      1.34 o 
   4   0  10      147.48      131.30      4.65 o 
   5   0  10      612.90      610.40     12.79 o 
   6   0  10        6.14        6.97      2.32 o 
   7   0  10       15.32       16.26      2.32 o 
   8   0  10       32.16       34.85      3.49 o 
   9   0  10      141.20      120.84      4.65 o 
  10   0  10       13.36       12.78      2.32 o 
  11   0  10       81.46       84.81      4.65 o 
 -15   1  10      345.95      332.39      8.14 o 
 -14   1  10       14.98       17.43      2.32 o 
 -13   1  10      113.92      113.10      2.01 o 
 -12   1  10      104.80      109.83      2.46 o 
 -11   1  10      137.24      137.53      2.79 o 
 -10   1  10     1725.61     1678.80     20.16 o 
  -9   1  10      205.43      217.90      4.11 o 
  -8   1  10       57.38       51.15      1.64 o 
  -7   1  10        1.61        3.49      0.82 o 
  -6   1  10       78.62       99.53      3.74 o 
  -5   1  10       49.76       60.23      1.40 o 
  -4   1  10      287.74      299.34      3.49 o 
  -3   1  10        4.80        3.83      0.88 o 
  -2   1  10     1614.61     1724.34     13.33 o 
  -1   1  10       82.10       63.96      1.56 o 
   0   1  10        4.81        5.81      1.16 o 
   1   1  10      263.12      245.01      3.49 o 
   2   1  10       37.91       37.54      1.37 o 
   3   1  10       65.85       58.73      1.74 o 
   4   1  10      503.99      461.18      6.04 o 
   5   1  10       72.47       62.43      4.07 o 
   6   1  10      124.63      123.77      3.29 o 
   7   1  10      298.43      257.02      5.29 o 
   8   1  10       72.85       70.87      2.79 o 
   9   1  10       65.99       59.89      2.46 o 
  10   1  10       92.78       87.39      4.65 o 
  11   1  10        8.74        8.30      1.64 o 
 -16   2  10      173.02      206.83      6.97 o 
 -15   2  10        0.02       -1.16      2.32 o 
 -14   2  10        2.28        3.49      2.32 o 
 -13   2  10      115.34       99.98      4.65 o 
 -12   2  10       25.24       24.17      2.90 o 
 -11   2  10        3.41        2.71      1.04 o 
 -10   2  10       58.43       54.42      2.32 o 
  -9   2  10       33.46       31.96      1.64 o 
  -8   2  10      115.86      133.11      3.29 o 
  -7   2  10      302.50      300.95     12.20 o 
  -6   2  10        9.68        9.39      1.34 o 
  -5   2  10       57.51       68.77      2.01 o 
  -4   2  10       12.26       14.64      1.16 o 
  -3   2  10      545.43      569.81      9.06 o 
  -2   2  10        0.29        0.19      1.01 o 
  -1   2  10        0.82        0.23      0.88 o 
   0   2  10        0.19        0.70      1.04 o 
   1   2  10        1.78        2.56      0.88 o 
   2   2  10      328.37      310.39      4.07 o 
   3   2  10       10.53       10.59      1.64 o 
   4   2  10      118.66      119.32      2.68 o 
   5   2  10      446.51      442.46      8.72 o 
   6   2  10        3.94        1.16      1.64 o 
   7   2  10       11.82       10.46      1.64 o 
   8   2  10       24.18       22.55      2.32 o 
   9   2  10      114.84      107.10      4.65 o 
  10   2  10       11.58       12.89      2.90 o 
 -18   3  10        0.18        0.00      3.49 o 
 -17   3  10       33.21       32.53      4.65 o 
 -16   3  10        5.44        1.16      2.32 o 
 -15   3  10      181.49      174.30      5.81 o 
 -14   3  10        7.58        9.29      2.32 o 
 -13   3  10       70.10       64.03      1.93 o 
 -12   3  10       42.79       39.50      1.93 o 
 -11   3  10      103.62      105.32      2.79 o 
 -10   3  10      924.77      899.47     15.12 o 
  -9   3  10      106.34      106.48      2.79 o 
  -8   3  10       58.07       56.95      2.46 o 
  -7   3  10        0.13        0.00      1.74 o 
  -6   3  10       80.14       89.95      2.01 o 
  -5   3  10       25.67       27.51      1.34 o 
  -4   3  10       76.15       72.30      2.80 o 
  -3   3  10        1.42        4.36      1.16 o 
  -2   3  10      550.00      545.76      5.81 o 
  -1   3  10       59.26       53.13      1.74 o 
   0   3  10        1.46        3.19      1.17 o 
   1   3  10      120.19      112.18      2.32 o 
   2   3  10       14.11       11.99      1.16 o 
   3   3  10       31.73       29.33      1.69 o 
   4   3  10      253.69      226.81      4.03 o 
   5   3  10       32.22       32.90      3.49 o 
   6   3  10       75.20       75.59      3.29 o 
   7   3  10      167.21      168.24      4.46 o 
   8   3  10       46.86       48.72      2.90 o 
   9   3  10       35.84       35.46      6.39 o 
 -15   4  10        0.07       -2.32      2.32 o 
 -14   4  10        0.23        1.16      2.32 o 
 -13   4  10       54.52       55.72      2.79 o 
 -12   4  10       15.89       18.82      1.93 o 
 -11   4  10        6.35        5.23      1.64 o 
 -10   4  10       12.58       12.08      2.32 o 
  -9   4  10       16.11       14.04      1.64 o 
  -8   4  10       47.89       45.58      3.49 o 
  -7   4  10       93.27       88.24      2.79 o 
  -6   4  10        9.86        6.52      1.74 o 
  -5   4  10       14.20       17.16      1.34 o 
  -4   4  10       13.07        9.34      1.38 o 
  -3   4  10      191.71      201.45      9.96 o 
  -2   4  10        3.09        1.45      1.16 o 
  -1   4  10        1.57        2.90      1.16 o 
   0   4  10        0.02        0.87      1.16 o 
   1   4  10        0.23        1.45      1.17 o 
   2   4  10      124.82      117.94      2.88 o 
   3   4  10        2.08        0.39      1.34 o 
   4   4  10       53.86       57.56      2.46 o 
   5   4  10      177.69      179.01      4.93 o 
   6   4  10        1.30        2.32      1.64 o 
   7   4  10        5.52        4.65      1.64 o 
   8   4  10       11.42       12.78      1.93 o 
 -14   5  10        1.84        4.65      2.32 o 
 -13   5  10       30.30       29.23      2.46 o 
 -12   5  10        9.85       11.23      2.90 o 
 -11   5  10       52.60       63.59      2.79 o 
 -10   5  10      325.60      327.73      6.42 o 
  -9   5  10       31.61       31.54      2.46 o 
  -8   5  10       24.87       25.93      1.93 o 
  -7   5  10        0.39        2.32      1.64 o 
  -6   5  10       42.57       46.50      2.46 o 
  -5   5  10       11.20        8.94      1.34 o 
  -4   5  10        9.83        9.58      1.34 o 
  -3   5  10        0.01        2.32      1.34 o 
  -2   5  10      105.17      103.94      2.68 o 
  -1   5  10       26.43       27.93      2.46 o 
   0   5  10        0.04        4.94      1.71 o 
   1   5  10       32.78       33.72      2.01 o 
   2   5  10        5.36        4.26      1.34 o 
   3   5  10        9.09       10.88      1.49 o 
   4   5  10       74.06       65.65      3.29 o 
   5   5  10        7.86        8.30      1.64 o 
   6   5  10       28.14       29.09      2.46 o 
   7   5  10       58.14       51.12      4.65 o 
 -12   6  10        5.77        8.13      2.32 o 
 -11   6  10        4.94        7.44      1.93 o 
 -10   6  10        1.35       -1.64      1.64 o 
  -8   6  10       14.21       14.01      2.32 o 
  -7   6  10       17.03       15.10      1.93 o 
  -6   6  10        5.50        5.23      1.64 o 
  -5   6  10        1.48        2.32      1.64 o 
  -4   6  10        7.38        4.65      1.34 o 
  -3   6  10       50.45       48.80      3.01 o 
  -2   6  10        3.31        4.26      1.34 o 
  -1   6  10        1.35        2.32      2.32 o 
   0   6  10        0.08        0.58      1.64 o 
   1   6  10        0.21        1.74      4.07 o 
   2   6  10       28.22       32.20      2.18 o 
   3   6  10        0.33        2.79      1.93 o 
   4   6  10       12.93       15.88      2.46 o 
   5   6  10       42.55       49.96      4.65 o 
  -8   7  10        5.88        8.13      3.49 o 
  -7   7  10        0.36       -1.16      3.49 o 
  -6   7  10       13.75       15.10      3.49 o 
  -5   7  10        3.27        2.32      1.93 o 
  -4   7  10        0.72       -0.58      1.74 o 
  -3   7  10        0.08        3.95      1.93 o 
  -2   7  10       13.29       15.19      2.46 o 
  -1   7  10        7.26        9.88      2.46 o 
   0   7  10        0.03        4.41      1.93 o 
 -14   0  11      198.71      165.01      4.65 o 
 -13   0  11      322.61      352.15      8.14 o 
 -12   0  11     1617.85     1488.97     25.61 o 
 -11   0  11       31.78       31.37      2.32 o 
 -10   0  11      214.25      192.33      3.29 o 
  -9   0  11        1.11        1.16      0.82 o 
  -8   0  11      938.62      931.03     28.50 o 
  -7   0  11      260.92      259.77      4.93 o 
  -6   0  11      358.97      302.31      4.03 o 
  -5   0  11      115.17      115.46      2.79 o 
  -4   0  11      394.54      415.07      6.58 o 
  -3   0  11        0.69       -0.39      1.16 o 
  -2   0  11      418.77      402.83      6.58 o 
  -1   0  11      726.20      732.75     10.69 o 
   0   0  11       37.73       40.19      1.69 o 
   1   0  11      358.35      363.68      5.79 o 
   2   0  11      166.35      146.41      3.08 o 
   3   0  11       35.15       37.98      2.01 o 
   4   0  11      848.54      801.30     16.28 o 
   5   0  11       23.46       23.24      2.32 o 
   6   0  11        0.75        0.00      2.32 o 
   7   0  11        5.56        1.16      2.32 o 
   8   0  11       38.81       37.18      3.49 o 
   9   0  11        5.26        1.16      2.32 o 
  10   0  11        5.07        5.81      2.32 o 
 -15   1  11       46.67       51.12      3.49 o 
 -14   1  11        0.66        1.55      0.67 o 
 -13   1  11      223.80      218.55      3.35 o 
 -12   1  11      225.74      229.55      4.11 o 
 -11   1  11      778.19      732.09      9.87 o 
 -10   1  11        0.84        2.32      1.74 o 
  -9   1  11     1328.23     1240.22     15.64 o 
  -8   1  11       26.01       28.48      1.64 o 
  -7   1  11      113.87       93.63      2.90 o 
  -6   1  11      409.46      432.98      5.37 o 
  -5   1  11      132.28      117.65      2.35 o 
  -4   1  11       21.24       15.79      1.16 o 
  -3   1  11      496.23      545.59      5.20 o 
  -2   1  11        5.81        5.81      0.82 o 
  -1   1  11      100.26      115.46      2.32 o 
   0   1  11      633.39      637.80      6.02 o 
   1   1  11       96.41      114.52      2.32 o 
   2   1  11      555.20      525.39      5.81 o 
   3   1  11     1051.96     1001.73     13.77 o 
   4   1  11      132.10      123.77      3.29 o 
   5   1  11       74.20       85.87      6.39 o 
   6   1  11        2.70        2.32      1.64 o 
   7   1  11        1.43        0.58      1.64 o 
   8   1  11        0.68        1.74      1.64 o 
   9   1  11       66.31       63.33      2.79 o 
  10   1  11        0.04        1.74      1.64 o 
 -17   2  11       83.94      105.73      4.65 o 
 -16   2  11      152.02      156.86      5.81 o 
 -15   2  11       28.32       33.69      2.32 o 
 -14   2  11      139.25      122.00      4.65 o 
 -13   2  11      234.84      242.85      4.46 o 
 -12   2  11     1172.44     1085.15     13.56 o 
 -11   2  11       13.18       11.00      1.16 o 
 -10   2  11      148.13      138.98      4.07 o 
  -9   2  11        0.22       -0.58      0.82 o 
  -8   2  11      687.48      657.66      9.43 o 
  -7   2  11      191.03      188.52      6.97 o 
  -6   2  11      281.50      258.06      4.03 o 
  -5   2  11      107.11       99.09      2.54 o 
  -4   2  11      250.28      251.34      3.49 o 
  -3   2  11        4.37        2.71      0.73 o 
  -2   2  11      297.86      293.15      3.74 o 
  -1   2  11      515.69      513.08      5.81 o 
   0   2  11       25.55       25.90      1.51 o 
   1   2  11      253.16      262.12      3.61 o 
   2   2  11      131.01      122.31      3.11 o 
   3   2  11       23.78       23.28      1.49 o 
   4   2  11      606.09      585.42      9.43 o 
   5   2  11       20.90       22.89      1.93 o 
   6   2  11        0.18        1.16      1.64 o 
   7   2  11        3.49        0.00      1.64 o 
   8   2  11       29.90       24.99      2.46 o 
   9   2  11        3.37        4.07      1.64 o 
 -17   3  11        3.59        1.16      2.32 o 
 -16   3  11      132.49      152.21      5.81 o 
 -15   3  11       26.03       29.04      3.49 o 
 -14   3  11        0.28        1.16      2.32 o 
 -13   3  11      142.46      145.00      3.63 o 
 -12   3  11      135.75      139.89      3.63 o 
 -11   3  11      407.68      395.70      6.95 o 
 -10   3  11        0.47        1.74      1.64 o 
  -9   3  11      578.85      548.80      8.60 o 
  -8   3  11       22.95       23.94      1.74 o 
  -7   3  11       89.11       77.31      2.46 o 
  -6   3  11      224.35      219.58      3.76 o 
  -5   3  11       74.88       65.98      2.01 o 
  -4   3  11       20.42       15.86      1.55 o 
  -3   3  11      326.69      365.47      4.87 o 
  -2   3  11       11.82       12.02      1.16 o 
  -1   3  11       50.98       59.38      1.74 o 
   0   3  11      300.17      314.29      4.19 o 
   1   3  11       45.35       39.72      1.74 o 
   2   3  11      316.70      309.12      4.89 o 
   3   3  11      518.15      494.15      6.71 o 
   4   3  11       66.34       70.41      3.29 o 
   5   3  11       50.27       43.02      2.46 o 
   6   3  11        3.06        4.07      1.64 o 
   7   3  11        0.02        2.90      4.07 o 
   8   3  11        1.11       -1.74      1.74 o 
 -16   4  11       69.42       82.49      4.65 o 
 -15   4  11       14.22       17.43      3.49 o 
 -14   4  11       53.63       50.11      2.79 o 
 -13   4  11       98.69      101.08      3.29 o 
 -12   4  11      482.48      462.10      7.78 o 
 -11   4  11        1.35        0.58      1.64 o 
 -10   4  11       49.01       50.07      2.46 o 
  -9   4  11        0.11        0.77      1.04 o 
  -8   4  11      266.55      245.59      5.29 o 
  -7   4  11       75.08       71.98      2.79 o 
  -6   4  11      134.22      135.33      3.63 o 
  -5   4  11       74.13       71.98      3.03 o 
  -4   4  11       91.71       76.12      3.15 o 
  -3   4  11        8.13        7.55      1.34 o 
  -2   4  11      136.13      134.41      3.35 o 
  -1   4  11      210.65      212.50      3.49 o 
   0   4  11        9.18        6.93      1.17 o 
   1   4  11       95.97       97.61      2.68 o 
   2   4  11       61.98       58.62      2.18 o 
   3   4  11        9.17        8.77      1.34 o 
   4   4  11      237.97      235.20     10.46 o 
   5   4  11       11.46       14.81      3.49 o 
   6   4  11        0.04       -1.64      1.64 o 
   7   4  11        0.72       -1.16      2.32 o 
 -14   5  11        0.03       -0.58      1.64 o 
 -13   5  11       51.78       55.49      4.07 o 
 -12   5  11       55.14       64.76      2.79 o 
 -11   5  11      128.43      137.19      4.11 o 
 -10   5  11        0.29        3.49      1.64 o 
  -9   5  11      131.94      134.82      4.11 o 
  -8   5  11       13.24       14.55      1.64 o 
  -7   5  11       37.59       39.14      2.90 o 
  -6   5  11       79.63       78.46      3.29 o 
  -5   5  11       35.92       35.67      2.90 o 
  -4   5  11       11.19       11.06      1.78 o 
  -3   5  11      108.82      114.94      3.08 o 
  -2   5  11        9.69        8.55      1.34 o 
  -1   5  11       15.69       14.65      1.49 o 
   0   5  11       70.94       80.23      3.29 o 
   1   5  11       15.37       13.26      1.49 o 
   2   5  11      108.47      112.00      4.27 o 
   3   5  11      155.45      153.98      4.93 o 
   4   5  11       18.85       23.24      6.97 o 
   5   5  11       20.39       22.67      2.46 o 
   6   5  11        2.44        1.16      2.32 o 
 -12   6  11      123.54      144.07      5.81 o 
 -11   6  11        0.02        1.16      3.49 o 
 -10   6  11        7.89       11.29      1.93 o 
  -9   6  11        0.28        0.58      1.74 o 
  -8   6  11       60.05       63.32      3.29 o 
  -7   6  11       17.44       18.66      2.46 o 
  -6   6  11       36.58       45.01      2.79 o 
  -5   6  11       29.07       30.61      3.49 o 
  -4   6  11       23.43       22.24      2.01 o 
  -3   6  11        2.76        3.10      1.34 o 
  -2   6  11       44.10       43.02      2.46 o 
  -1   6  11       55.70       60.50      3.29 o 
   0   6  11        2.04        1.74      1.64 o 
   1   6  11       20.83       22.13      2.46 o 
   2   6  11       18.12       19.75      2.46 o 
   3   6  11        2.19        2.32      3.49 o 
  -7   7  11        7.85        9.29      3.49 o 
  -6   7  11       18.39       17.43      3.49 o 
  -5   7  11       10.63       13.94      3.49 o 
  -4   7  11        2.86        3.49      3.49 o 
  -3   7  11       25.18       26.72      3.49 o 
  -2   7  11        2.97        3.49      3.49 o 
 -15   0  12       15.91       10.46      2.32 o 
 -14   0  12        3.98        5.81      2.32 o 
 -13   0  12      260.24      242.88      5.81 o 
 -12   0  12      409.24      392.87      8.14 o 
 -11   0  12       73.25       54.96      2.32 o 
 -10   0  12        4.23        5.81      0.82 o 
  -9   0  12       73.43       66.81      2.46 o 
  -8   0  12      629.59      619.59     15.70 o 
  -7   0  12       77.19       86.66      2.90 o 
  -6   0  12      897.77      906.22     12.34 o 
  -5   0  12      100.92       89.91      2.01 o 
  -4   0  12       57.78       50.34      2.83 o 
  -3   0  12        8.28        5.42      1.34 o 
  -2   0  12      573.36      521.79      6.71 o 
  -1   0  12        9.54       10.18      1.58 o 
   0   0  12       24.50       27.34      1.50 o 
   1   0  12       39.24       26.15      2.33 o 
   2   0  12     1032.73     1035.97     11.63 o 
   3   0  12       49.31       46.89      2.01 o 
   4   0  12        0.45       -2.32      2.32 o 
   5   0  12       36.75       38.34      3.49 o 
   6   0  12       51.33       46.47      3.49 o 
   7   0  12       53.59       46.47      3.49 o 
   8   0  12        3.22        1.16      2.32 o 
   9   0  12      201.33      194.05      6.97 o 
 -16   1  12       26.77       27.88      2.32 o 
 -15   1  12      277.85      273.10      6.97 o 
 -14   1  12       62.32       57.85      1.49 o 
 -13   1  12       39.47       29.17      1.34 o 
 -12   1  12        1.29       -0.58      0.82 o 
 -11   1  12      154.76      144.73      3.29 o 
 -10   1  12      345.27      303.99      4.93 o 
  -9   1  12       52.67       55.77      1.93 o 
  -8   1  12      376.88      384.92      8.14 o 
  -7   1  12        2.93        3.10      1.16 o 
  -6   1  12      887.28      891.66     12.34 o 
  -5   1  12      156.66      155.05      4.54 o 
  -4   1  12       41.28       36.92      1.43 o 
  -3   1  12       25.10       18.62      1.04 o 
  -2   1  12      262.13      270.37      3.20 o 
  -1   1  12      584.02      579.97      5.72 o 
   0   1  12        3.49        4.36      1.16 o 
   1   1  12      683.59      652.91      6.98 o 
   2   1  12      408.53      397.27      6.38 o 
   3   1  12       62.40       70.10      2.18 o 
   4   1  12       70.57       68.09      2.90 o 
   5   1  12       21.09       23.83      1.64 o 
   6   1  12       76.18       78.64      4.07 o 
   7   1  12       13.93       17.50      1.64 o 
   8   1  12       90.15      101.69      3.29 o 
   9   1  12       22.68       19.75      2.46 o 
 -17   2  12        0.44        0.00      2.32 o 
 -16   2  12       51.45       54.61      3.49 o 
 -15   2  12       11.35       11.62      2.32 o 
 -14   2  12        2.93        3.38      2.32 o 
 -13   2  12      186.28      171.50      3.63 o 
 -12   2  12      287.96      284.89      5.29 o 
 -11   2  12       57.08       44.51      1.93 o 
 -10   2  12        2.90        4.65      0.82 o 
  -9   2  12       48.75       39.98      1.93 o 
  -8   2  12      415.34      388.25      6.58 o 
  -7   2  12       46.62       48.82      2.46 o 
  -6   2  12      603.59      599.43      9.04 o 
  -5   2  12       82.33       79.58      2.33 o 
  -4   2  12       40.14       36.53      1.37 o 
  -3   2  12        8.25        8.13      1.16 o 
  -2   2  12      418.71      376.70      4.65 o 
  -1   2  12        4.02        3.19      1.16 o 
   0   2  12       13.11       14.30      2.12 o 
   1   2  12       33.42       26.62      1.52 o 
   2   2  12      711.27      695.74      8.39 o 
   3   2  12       34.30       35.27      2.29 o 
   4   2  12        0.05        0.58      1.74 o 
   5   2  12       29.76       33.37      2.90 o 
   6   2  12       41.51       42.41      2.46 o 
   7   2  12       42.08       43.27      3.49 o 
   8   2  12        1.45        0.00      1.64 o 
 -17   3  12        6.10        6.97      3.49 o 
 -15   3  12      155.40      144.08      5.81 o 
 -14   3  12       24.10       27.52      2.90 o 
 -13   3  12       21.56       22.89      1.93 o 
 -12   3  12        0.01        0.58      1.64 o 
 -11   3  12       80.65       84.51      2.79 o 
 -10   3  12      213.64      210.78      4.46 o 
  -9   3  12       19.33       20.98      1.64 o 
  -8   3  12      177.21      170.04      8.13 o 
  -7   3  12        0.40        1.16      1.64 o 
  -6   3  12      434.46      437.44     12.79 o 
  -5   3  12       60.52       62.75      2.01 o 
  -4   3  12       24.44       20.89      1.91 o 
  -3   3  12       15.80       16.32      1.34 o 
  -2   3  12       94.34       88.44      2.32 o 
  -1   3  12      297.00      289.28      6.37 o 
   0   3  12        1.45        1.55      1.34 o 
   1   3  12      347.31      339.00      4.65 o 
   2   3  12      180.02      183.02      4.03 o 
   3   3  12       33.81       36.04      2.01 o 
   4   3  12       42.11       41.86      2.46 o 
   5   3  12       12.35        9.91      1.64 o 
   6   3  12       43.97       48.50      2.79 o 
   7   3  12       11.69       14.22      1.93 o 
 -16   4  12       21.05       24.40      3.49 o 
 -15   4  12        4.63        2.32      3.49 o 
 -14   4  12        1.10        1.74      1.64 o 
 -13   4  12       73.51       77.02      2.90 o 
 -12   4  12      108.09      118.64      3.63 o 
 -11   4  12       28.09       23.24      1.93 o 
 -10   4  12        0.41        2.32      1.64 o 
  -9   4  12       18.58       15.10      2.90 o 
  -8   4  12      141.25      126.26      5.23 o 
  -7   4  12       14.27        9.44      1.64 o 
  -6   4  12      206.91      210.34      4.93 o 
  -5   4  12       44.08       45.45      2.01 o 
  -4   4  12       14.49       13.26      1.34 o 
  -3   4  12        5.77        7.40      1.34 o 
  -2   4  12      179.24      164.27      5.92 o 
  -1   4  12        1.02        1.74      1.16 o 
   0   4  12        3.21        2.03      1.17 o 
   1   4  12       17.41       17.83      1.69 o 
   2   4  12      253.34      246.52      4.70 o 
   3   4  12       12.28       15.36      1.93 o 
   4   4  12        0.37        2.32      1.64 o 
   5   4  12       15.93       21.20      6.97 o 
   6   4  12       19.63       20.35      2.46 o 
 -14   5  12        3.81        5.81      2.32 o 
 -13   5  12        7.87        5.11      1.93 o 
 -12   5  12        0.91        0.46      1.93 o 
 -11   5  12       25.45       29.22      3.49 o 
 -10   5  12       80.81       87.28      3.49 o 
  -9   5  12        4.15        2.90      1.64 o 
  -8   5  12       57.14       54.19      2.79 o 
  -7   5  12        0.10        1.74      1.64 o 
  -6   5  12      133.72      132.47      4.11 o 
  -5   5  12       10.87       11.62      1.64 o 
  -4   5  12       12.38       10.71      1.34 o 
  -3   5  12        6.69        7.03      1.34 o 
  -2   5  12       24.67       20.33      2.01 o 
  -1   5  12       83.94       84.82      3.29 o 
   0   5  12        0.17        0.00      1.64 o 
   1   5  12       98.18      105.16      3.35 o 
   2   5  12       41.49       44.96      2.18 o 
   3   5  12       10.42       11.95      2.46 o 
   4   5  12       14.35       18.59      3.49 o 
   5   5  12        4.07        4.65      3.49 o 
 -11   6  12        9.06        8.13      2.32 o 
 -10   6  12        0.00       -1.16      1.93 o 
  -9   6  12        5.03        5.34      1.93 o 
  -8   6  12       31.73       29.73      2.46 o 
  -7   6  12        2.44        2.90      1.64 o 
  -6   6  12       43.41       47.99      2.79 o 
  -5   6  12       15.23       18.66      2.46 o 
  -4   6  12        2.60        6.02      2.90 o 
  -3   6  12        2.17        2.32      1.34 o 
  -2   6  12       48.95       48.82      3.29 o 
  -1   6  12        0.17        0.00      1.64 o 
   0   6  12        0.88        1.16      1.64 o 
   1   6  12        4.86        6.39      1.64 o 
 -15   0  13      167.67      167.32      4.65 o 
 -14   0  13       50.03       54.61      3.49 o 
 -12   0  13      710.49      625.56     12.79 o 
 -11   0  13       52.79       45.96      1.74 o 
 -10   0  13       71.87       69.73      2.46 o 
  -9   0  13       19.58       18.03      1.64 o 
  -8   0  13      885.15      805.55     11.51 o 
  -7   0  13      273.09      284.16      4.93 o 
  -6   0  13        8.38        5.23      1.74 o 
  -5   0  13      401.55      384.18      6.58 o 
  -4   0  13     1009.90     1033.10     11.42 o 
  -3   0  13       28.79       23.71      1.34 o 
  -2   0  13      221.07      207.60      8.04 o 
  -1   0  13      409.79      416.18      6.04 o 
   0   0  13       44.24       43.42      2.01 o 
   1   0  13        5.08        5.20      1.50 o 
   2   0  13       20.23       19.25      1.69 o 
   3   0  13      162.72      165.00      5.81 o 
   4   0  13       96.79      103.41      4.65 o 
   5   0  13       41.55       46.47      3.49 o 
   6   0  13       35.52       33.69      3.49 o 
   7   0  13       55.95       59.25      4.65 o 
   8   0  13        2.34        1.16      2.32 o 
 -16   1  13      129.73      135.94      4.65 o 
 -15   1  13       69.13       68.55      3.49 o 
 -14   1  13       44.87       42.24      1.34 o 
 -13   1  13       92.52       86.39      2.01 o 
 -12   1  13        0.80        0.58      0.82 o 
 -11   1  13      455.24      401.71      6.58 o 
 -10   1  13      240.32      218.08      4.46 o 
  -9   1  13        0.84        1.94      1.04 o 
  -8   1  13      470.17      429.24      6.95 o 
  -7   1  13      493.55      482.73     11.63 o 
  -6   1  13        4.14        6.97      2.32 o 
  -5   1  13      910.66      842.62      9.61 o 
  -4   1  13      439.31      438.04      5.23 o 
  -3   1  13      334.14      343.67      4.48 o 
  -2   1  13      453.65      426.20      7.21 o 
  -1   1  13      208.72      227.03      3.49 o 
   0   1  13      329.67      304.61      4.19 o 
   1   1  13      212.70      210.99      3.49 o 
   2   1  13      449.70      453.27      5.65 o 
   3   1  13      425.50      394.27     18.02 o 
   4   1  13       51.57       44.18      2.46 o 
   5   1  13       14.09       13.94      1.64 o 
   6   1  13        1.17        2.90      1.64 o 
   7   1  13        3.93        7.60      1.64 o 
   8   1  13       14.58       13.60      1.93 o 
 -17   2  13       75.20       92.95      4.65 o 
 -16   2  13      125.89      122.00      4.65 o 
 -15   2  13      127.62      127.81      4.65 o 
 -14   2  13       38.84       37.34      1.93 o 
 -13   2  13        0.86        3.10      1.04 o 
 -12   2  13      539.90      489.43      7.78 o 
 -11   2  13       30.00       26.26      1.74 o 
 -10   2  13       52.76       49.16      1.93 o 
  -9   2  13       12.51       13.39      1.64 o 
  -8   2  13      647.66      572.02      8.60 o 
  -7   2  13      183.28      187.09      4.11 o 
  -6   2  13       10.62       11.07      1.64 o 
  -5   2  13      271.31      257.78      4.16 o 
  -4   2  13      743.03      745.96     13.56 o 
  -3   2  13       28.88       28.09      1.37 o 
  -2   2  13      167.51      154.58      2.91 o 
  -1   2  13      316.90      317.72      4.48 o 
   0   2  13       31.65       35.11      1.74 o 
   1   2  13        3.82        4.79      1.16 o 
   2   2  13       15.89       13.07      1.71 o 
   3   2  13      106.16       99.51      4.07 o 
   4   2  13       75.52       71.69      4.07 o 
   5   2  13       29.16       33.73      2.46 o 
   6   2  13       23.79       18.66      2.46 o 
   7   2  13       38.22       42.48      2.46 o 
 -17   3  13       42.70       49.96      4.65 o 
 -16   3  13       76.65       84.81      4.65 o 
 -15   3  13       39.03       37.18      3.49 o 
 -14   3  13       24.66       25.21      1.93 o 
 -13   3  13       55.51       52.87      2.46 o 
 -12   3  13        0.04        0.39      1.16 o 
 -11   3  13      264.82      245.61      5.81 o 
 -10   3  13      111.90      105.18      3.29 o 
  -9   3  13        2.66        1.16      1.64 o 
  -8   3  13      250.54      228.69      8.72 o 
  -7   3  13      230.11      216.15      4.93 o 
  -6   3  13        3.43        5.23      1.64 o 
  -5   3  13      485.46      475.72     11.85 o 
  -4   3  13      247.22      255.58      4.44 o 
  -3   3  13      199.43      199.64      7.07 o 
  -2   3  13      248.21      235.40      3.61 o 
  -1   3  13      104.38      100.60      2.32 o 
   0   3  13      172.04      172.54      3.31 o 
   1   3  13      110.32      108.12      2.68 o 
   2   3  13      253.67      263.36      6.13 o 
   3   3  13      234.91      226.06      5.75 o 
   4   3  13       21.55       15.93      1.93 o 
   5   3  13        7.29        9.06      1.74 o 
   6   3  13        0.74        1.74      2.90 o 
 -15   4  13       58.16       66.22      4.65 o 
 -14   4  13       18.50       16.26      1.93 o 
 -13   4  13        1.61        1.74      1.64 o 
 -12   4  13      238.08      227.96      8.13 o 
 -11   4  13        5.73        4.65      1.64 o 
 -10   4  13       24.05       22.44      1.93 o 
  -9   4  13        3.91        4.07      1.64 o 
  -8   4  13      286.11      265.56      5.75 o 
  -7   4  13       66.74       67.73      2.79 o 
  -6   4  13        5.09        6.39      1.64 o 
  -5   4  13       92.76       94.70      3.29 o 
  -4   4  13      313.18      301.00      6.30 o 
  -3   4  13       18.91       19.75      1.69 o 
  -2   4  13       75.35       72.84      2.68 o 
  -1   4  13      145.96      143.73      3.35 o 
   0   4  13       11.70       10.23      1.49 o 
   1   4  13        1.40        4.26      1.34 o 
   2   4  13        7.23        8.13      1.49 o 
   3   4  13       31.81       28.08      2.46 o 
   4   4  13       37.35       40.16      2.46 o 
   5   4  13       11.72       11.62      2.46 o 
 -14   5  13        6.80        6.97      2.32 o 
 -13   5  13       19.67       18.59      2.32 o 
 -12   5  13        0.06        2.32      2.32 o 
 -11   5  13       89.02       92.24      3.63 o 
 -10   5  13       28.72       27.31      2.46 o 
  -9   5  13        1.65        1.74      4.07 o 
  -8   5  13       76.20       79.69      3.29 o 
  -7   5  13       59.78       69.25      3.29 o 
  -6   5  13        1.20        2.32      1.64 o 
  -5   5  13      155.93      159.49      6.97 o 
  -4   5  13       84.34       90.06      2.87 o 
  -3   5  13       85.39       85.35      2.68 o 
  -2   5  13       80.53       82.76      2.80 o 
  -1   5  13       32.30       27.18      3.49 o 
   0   5  13       51.33       50.71      3.29 o 
   1   5  13       31.43       38.48      2.46 o 
   3   5  13       76.57       76.73      3.63 o 
   4   5  13        3.41        1.16      3.49 o 
  -9   6  13        0.86        0.00      3.49 o 
  -8   6  13       81.72       83.49      3.63 o 
  -7   6  13       16.14       19.82      2.46 o 
  -6   6  13        0.65        3.02      1.93 o 
  -5   6  13       18.51       23.94      2.46 o 
  -4   6  13       83.82       88.30      3.63 o 
  -3   6  13        6.15        8.91      1.93 o 
  -2   6  13       21.44       24.99      2.46 o 
  -1   6  13       40.40       49.71      4.07 o 
   0   6  13        2.48        2.32      1.64 o 
 -15   0  14        5.48        3.49      2.32 o 
 -14   0  14       19.38       15.10      2.32 o 
 -13   0  14       90.92       80.17      3.49 o 
 -12   0  14        0.38        0.00      1.16 o 
 -11   0  14        0.17        0.58      0.82 o 
 -10   0  14      311.02      281.89      4.93 o 
  -9   0  14        3.33        2.71      1.04 o 
  -8   0  14       15.49       14.33      2.32 o 
  -7   0  14        9.34        6.52      1.74 o 
  -6   0  14      189.00      202.82      4.93 o 
  -5   0  14      643.91      655.47     13.37 o 
  -4   0  14      107.64      109.32      2.68 o 
  -3   0  14       58.43       51.94      2.01 o 
  -2   0  14      797.19      775.05      9.40 o 
  -1   0  14       18.16       21.68      1.49 o 
   0   0  14        0.41        0.39      1.34 o 
   1   0  14       21.39       21.80      2.13 o 
   2   0  14      216.35      185.43      4.93 o 
   3   0  14        0.68        2.32      2.32 o 
   4   0  14       64.82       80.17      4.65 o 
   5   0  14       39.15       47.63      3.49 o 
   6   0  14       29.62       36.02      3.49 o 
   7   0  14       61.75       60.41      4.65 o 
 -16   1  14        4.84        3.49      2.32 o 
 -15   1  14       29.17       32.53      1.64 o 
 -14   1  14       65.22       55.42      2.01 o 
 -13   1  14       34.88       33.17      1.77 o 
 -12   1  14       26.22       30.78      1.50 o 
 -11   1  14        7.78       11.07      1.64 o 
 -10   1  14       22.55       23.03      2.90 o 
  -9   1  14       67.32       73.78      2.46 o 
  -8   1  14      127.97      126.69      3.29 o 
  -7   1  14      498.98      440.64      7.40 o 
  -6   1  14      296.06      317.75     14.53 o 
  -5   1  14        0.02       -0.58      1.64 o 
  -4   1  14      760.72      731.91      9.97 o 
  -3   1  14       53.10       57.93      1.74 o 
  -2   1  14      700.18      702.25      7.56 o 
  -1   1  14      235.11      235.43      3.61 o 
   0   1  14        1.05        0.29      1.17 o 
   1   1  14      169.54      165.00      3.35 o 
   2   1  14        0.86        0.39      1.34 o 
   3   1  14       50.20       48.82      2.46 o 
   4   1  14        0.53        0.58      1.74 o 
   5   1  14       90.77       96.49      3.29 o 
   6   1  14       83.98       90.68      3.29 o 
 -17   2  14        0.23        2.32      2.32 o 
 -16   2  14        0.00        0.00      2.32 o 
 -15   2  14        5.08        2.32      2.32 o 
 -14   2  14       11.39        9.91      1.64 o 
 -13   2  14       66.86       62.16      2.46 o 
 -12   2  14        0.22        2.32      1.16 o 
 -11   2  14        0.09       -0.58      0.82 o 
 -10   2  14      200.09      185.03      6.97 o 
  -9   2  14        1.42        1.94      1.04 o 
  -8   2  14       10.02       10.59      1.64 o 
  -7   2  14        7.14        9.44      1.64 o 
  -6   2  14      133.52      136.93      3.63 o 
  -5   2  14      457.94      441.84      7.78 o 
  -4   2  14       93.75       95.82      2.68 o 
  -3   2  14       46.75       48.05      2.01 o 
  -2   2  14      570.89      542.51      6.39 o 
  -1   2  14        9.72       13.19      1.16 o 
   0   2  14        0.21        0.87      1.16 o 
   1   2  14       18.31       18.51      1.49 o 
   2   2  14      172.86      151.86      5.02 o 
   3   2  14        0.40        0.58      1.64 o 
   4   2  14       48.06       53.84      3.49 o 
   5   2  14       28.10       37.84      2.46 o 
   6   2  14       23.31       27.31      2.46 o 
 -16   3  14        2.51        4.65      2.32 o 
 -15   3  14       19.60       15.10      3.49 o 
 -14   3  14       31.46       26.73      1.93 o 
 -13   3  14       18.36       18.18      1.74 o 
 -12   3  14       16.92       17.50      1.64 o 
 -11   3  14        1.59       -0.39      1.16 o 
 -10   3  14       10.28       10.59      1.64 o 
  -9   3  14       32.79       33.37      2.90 o 
  -8   3  14       63.49       63.99      2.46 o 
  -7   3  14      254.74      244.90      5.29 o 
  -6   3  14      149.11      161.92      8.13 o 
  -5   3  14        1.02        0.00      1.64 o 
  -4   3  14      369.30      364.13      5.79 o 
  -3   3  14       35.83       34.96      2.01 o 
  -2   3  14      367.42      383.16      6.04 o 
  -1   3  14      118.38      119.68      4.36 o 
   0   3  14        0.35        1.16      1.16 o 
   1   3  14      103.03      111.62      3.08 o 
   2   3  14        0.07        0.39      1.83 o 
   3   3  14       31.23       36.62      4.65 o 
   4   3  14        0.76        1.74      1.64 o 
   5   3  14       53.77       60.44      3.29 o 
 -15   4  14        3.85        3.49      2.32 o 
 -14   4  14        2.33        2.32      1.64 o 
 -13   4  14       26.25       33.12      2.46 o 
 -12   4  14        0.06        1.16      1.64 o 
 -11   4  14        0.13        2.32      1.64 o 
 -10   4  14       56.60       57.31      4.65 o 
  -9   4  14        0.01        1.16      1.64 o 
  -8   4  14        3.16        2.90      1.74 o 
  -7   4  14        1.70        2.32      1.64 o 
  -6   4  14       53.50       52.28      2.46 o 
  -5   4  14      176.18      170.47      6.39 o 
  -4   4  14       50.47       51.06      3.27 o 
  -3   4  14       21.95       22.96      2.12 o 
  -2   4  14      223.25      207.74      4.22 o 
  -1   4  14        2.21        2.71      1.34 o 
   0   4  14        0.05       -0.58      1.64 o 
   1   4  14        9.81       10.01      1.49 o 
   2   4  14       85.21       84.96      3.49 o 
   3   4  14        0.16        0.00      1.64 o 
   4   4  14       20.33       29.04      3.49 o 
 -13   5  14        5.49        8.13      2.32 o 
 -12   5  14        6.51        5.81      2.32 o 
 -11   5  14        0.01       -0.58      1.64 o 
 -10   5  14        2.20        4.07      1.74 o 
  -9   5  14        9.04       10.84      1.93 o 
  -8   5  14       17.22       15.62      1.93 o 
  -7   5  14       71.53       74.33      6.39 o 
  -6   5  14       43.24       51.08      2.79 o 
  -5   5  14        2.46        4.07      1.64 o 
  -4   5  14       98.47      106.05      5.81 o 
  -3   5  14       14.54       16.44      2.23 o 
  -2   5  14      111.87      123.16      4.11 o 
  -1   5  14       31.30       41.25      2.46 o 
   0   5  14        0.04        1.74      1.74 o 
   1   5  14       37.90       44.18      3.29 o 
  -7   6  14        0.02       -3.49      3.49 o 
  -6   6  14       13.75       13.94      3.49 o 
  -5   6  14       42.46       52.28      4.65 o 
  -4   6  14       14.79       18.59      3.49 o 
  -2   6  14       52.12       56.93      4.65 o 
 -16   0  15        1.64        0.00      2.32 o 
 -15   0  15      233.85      228.92      6.97 o 
 -14   0  15      232.02      231.25      6.97 o 
 -13   0  15        6.44        9.29      2.32 o 
 -12   0  15      216.94      203.36      5.81 o 
 -11   0  15        9.45        7.80      1.74 o 
 -10   0  15      175.02      157.45      4.11 o 
  -9   0  15       23.44       15.19      1.64 o 
  -8   0  15      511.12      449.30      7.40 o 
  -7   0  15      354.74      341.24      6.57 o 
  -6   0  15        3.15        1.16      1.64 o 
  -5   0  15       66.37       62.29      2.90 o 
  -4   0  15      446.09      441.17      7.78 o 
  -3   0  15      308.43      323.48      5.37 o 
  -2   0  15       49.01       43.85      2.01 o 
  -1   0  15        8.25        8.13      1.37 o 
   0   0  15        0.21        0.39      1.34 o 
   1   0  15       38.20       39.52      2.01 o 
   2   0  15        2.20        1.16      2.32 o 
   3   0  15        5.15       10.46      2.32 o 
   4   0  15        8.16        4.65      2.32 o 
   5   0  15       37.33       42.99      4.65 o 
 -17   1  15       22.35       22.07      2.32 o 
 -16   1  15       68.01       68.55      3.49 o 
 -15   1  15       74.25       73.28      2.01 o 
 -14   1  15       54.45       52.40      2.01 o 
 -13   1  15       49.97       45.33      2.01 o 
 -12   1  15        0.01        0.87      0.95 o 
 -11   1  15      135.33      119.86      4.65 o 
 -10   1  15      167.92      135.01      3.63 o 
  -9   1  15      150.01      142.31      3.63 o 
  -8   1  15      468.04      460.20      7.78 o 
  -7   1  15      329.45      311.63      6.12 o 
  -6   1  15        8.15       10.59      1.64 o 
  -5   1  15       59.59       55.79      2.46 o 
  -4   1  15      370.13      355.87      5.98 o 
  -3   1  15      509.04      484.74      5.81 o 
  -2   1  15      455.88      466.45      7.55 o 
  -1   1  15       37.34       35.67      1.74 o 
   0   1  15      222.76      221.75      3.61 o 
   1   1  15        2.26        0.00      1.16 o 
   2   1  15        5.93        8.13      1.64 o 
   3   1  15        0.66       -1.16      1.64 o 
   4   1  15       26.90       31.96      2.46 o 
   5   1  15       78.43       84.88      3.29 o 
 -17   2  15       14.49       17.43      3.49 o 
 -16   2  15        1.28       -2.32      2.32 o 
 -15   2  15      172.37      162.22      3.63 o 
 -14   2  15      173.03      170.25      4.11 o 
 -13   2  15        5.69        7.06      1.64 o 
 -12   2  15      162.80      152.76      3.63 o 
 -11   2  15        8.27        7.60      1.64 o 
 -10   2  15      126.06      123.05      8.13 o 
  -9   2  15       19.52       16.87      1.64 o 
  -8   2  15      406.84      367.94      6.57 o 
  -7   2  15      259.65      252.97      7.55 o 
  -6   2  15        4.62        4.65      1.64 o 
  -5   2  15       53.25       50.87      4.07 o 
  -4   2  15      333.03      344.80      5.57 o 
  -3   2  15      203.62      202.60      4.03 o 
  -2   2  15       36.45       35.56      2.08 o 
  -1   2  15        8.11       10.96      1.16 o 
   0   2  15        0.27        0.00      1.16 o 
   1   2  15       28.11       26.55      2.01 o 
   2   2  15        1.33       -0.58      1.74 o 
   3   2  15        3.41        2.90      1.64 o 
   4   2  15        5.01        2.32      1.64 o 
   5   2  15       29.00       32.47      4.07 o 
 -16   3  15       39.71       41.82      3.49 o 
 -15   3  15       43.62       44.80      2.46 o 
 -14   3  15       32.36       28.64      1.93 o 
 -13   3  15       25.12       25.47      2.32 o 
 -12   3  15        0.30        0.00      1.04 o 
 -11   3  15       77.41       75.94      2.79 o 
 -10   3  15       94.48       85.43      3.29 o 
  -9   3  15       57.83       59.25      2.46 o 
  -8   3  15      238.07      236.93      5.81 o 
  -7   3  15      168.00      167.27      7.55 o 
  -6   3  15        3.75        4.07      1.64 o 
  -5   3  15       39.74       38.37      2.46 o 
  -4   3  15      206.98      202.22     11.04 o 
  -3   3  15      263.69      246.72      6.11 o 
  -2   3  15      250.60      257.04      4.88 o 
  -1   3  15       24.67       26.17      2.01 o 
   0   3  15      131.34      127.22      3.35 o 
   1   3  15        2.25        3.49      1.34 o 
   2   3  15        3.43        3.49      2.32 o 
   3   3  15        0.02       -1.16      1.64 o 
   4   3  15       12.55       15.10      2.46 o 
 -14   4  15       72.54       80.23      3.29 o 
 -13   4  15        3.30        5.81      1.64 o 
 -12   4  15       72.90       76.70      3.29 o 
 -11   4  15        4.80        4.07      2.90 o 
 -10   4  15       53.59       46.63      2.79 o 
  -9   4  15       10.61       11.80      2.90 o 
  -8   4  15      199.71      186.55      4.93 o 
  -7   4  15      105.49      106.36      8.13 o 
  -6   4  15        4.08        5.81      1.64 o 
  -5   4  15       25.60       28.57      2.46 o 
  -4   4  15      144.50      142.53      5.23 o 
  -3   4  15       66.91       65.60      5.33 o 
  -2   4  15       14.24       15.58      1.49 o 
  -1   4  15        5.46        4.65      1.64 o 
   0   4  15        0.29       -0.58      1.74 o 
   1   4  15       12.77       12.99      4.07 o 
   2   4  15        0.35        1.39      1.93 o 
   3   4  15        1.16        0.00      3.49 o 
 -12   5  15        0.80        3.49      2.32 o 
 -11   5  15       25.77       23.24      3.49 o 
 -10   5  15       31.67       29.04      2.46 o 
  -9   5  15       10.70       10.10      1.93 o 
  -8   5  15       67.53       67.97      3.29 o 
  -7   5  15       45.55       49.93      5.23 o 
  -6   5  15        0.67        1.74      1.64 o 
  -5   5  15       15.71       16.87      2.46 o 
  -4   5  15       68.62       70.87      3.29 o 
  -3   5  15       81.73       79.02      3.29 o 
  -2   5  15       82.02       87.60      3.63 o 
  -1   5  15       10.59       15.91      3.49 o 
   0   5  15       51.61       59.82      5.81 o 
 -16   0  16        6.67        5.81      2.32 o 
 -15   0  16       77.88       80.17      4.65 o 
 -14   0  16        1.88        1.16      2.32 o 
 -13   0  16        2.89        1.16      2.32 o 
 -12   0  16       27.70       26.72      2.32 o 
 -11   0  16       64.63       73.33      4.65 o 
 -10   0  16       11.25       13.20      2.32 o 
  -9   0  16      336.59      314.01      8.14 o 
  -8   0  16      284.02      275.45      5.75 o 
  -7   0  16        1.65        0.00      1.64 o 
  -6   0  16       45.93       47.06      2.46 o 
  -5   0  16       90.96       95.89      3.29 o 
  -4   0  16        0.72        3.49      1.64 o 
  -3   0  16       20.93       22.32      2.46 o 
  -2   0  16      153.39      132.16      3.35 o 
  -1   0  16       18.23       20.20      1.69 o 
   0   0  16       85.61       99.73      2.86 o 
   1   0  16       64.60       62.74      4.65 o 
   2   0  16       88.99       88.30      4.65 o 
   3   0  16      118.56      120.84      5.81 o 
   4   0  16       66.39       70.87      4.65 o 
 -17   1  16        9.91       15.10      2.32 o 
 -16   1  16       26.25       31.73      1.93 o 
 -15   1  16        2.07        2.71      1.34 o 
 -14   1  16       16.42       16.78      1.34 o 
 -13   1  16       46.29       47.42      2.01 o 
 -12   1  16      143.91      140.62      2.86 o 
 -11   1  16       32.75       26.13      1.49 o 
 -10   1  16       84.35       80.30      2.79 o 
  -9   1  16        0.57       -0.39      1.16 o 
  -8   1  16       75.49       76.11      3.29 o 
  -7   1  16      533.29      487.66      8.22 o 
  -6   1  16       16.81       14.04      1.64 o 
  -5   1  16       23.13       22.57      1.93 o 
  -4   1  16       20.54       23.24      2.32 o 
  -3   1  16       28.36       29.14      2.01 o 
  -2   1  16        2.87        2.32      1.16 o 
  -1   1  16       76.23       72.59      2.32 o 
   0   1  16        0.45        0.87      1.16 o 
   1   1  16       77.03       85.50      2.32 o 
   2   1  16       43.71       42.94      2.90 o 
   3   1  16       54.07       56.40      3.29 o 
   4   1  16       67.42       81.87      3.63 o 
 -16   2  16        5.89        3.49      2.32 o 
 -15   2  16       59.47       62.29      2.90 o 
 -14   2  16        1.16        0.39      1.04 o 
 -13   2  16        2.79        2.32      1.64 o 
 -12   2  16       20.92       20.98      1.64 o 
 -11   2  16       46.13       49.96      2.46 o 
 -10   2  16        7.10        6.52      1.74 o 
  -9   2  16      246.95      240.96      5.81 o 
  -8   2  16      195.73      176.60      9.88 o 
  -7   2  16        1.40        0.00      1.64 o 
  -6   2  16       36.88       35.44      2.46 o 
  -5   2  16       69.17       72.62      3.29 o 
  -4   2  16        1.44        2.32      1.64 o 
  -3   2  16       14.24       14.16      1.49 o 
  -2   2  16      120.30      113.94      3.35 o 
  -1   2  16       11.75       14.04      1.37 o 
   0   2  16       63.62       74.47      4.13 o 
   1   2  16       46.12       45.13      2.18 o 
   2   2  16       70.75       67.57      3.49 o 
   3   2  16       84.24       99.61      5.23 o 
   4   2  16       50.59       49.96      4.65 o 
 -15   3  16        1.54        0.58      1.74 o 
 -14   3  16        6.49        6.52      1.74 o 
 -13   3  16       26.56       27.07      4.07 o 
 -12   3  16       79.25       84.83      3.29 o 
 -11   3  16       19.24       15.46      2.32 o 
 -10   3  16       52.21       52.87      2.46 o 
  -9   3  16        0.21       -1.64      1.64 o 
  -8   3  16       38.38       41.86      2.46 o 
  -7   3  16      293.51      287.37      6.12 o 
  -6   3  16        8.69        8.30      1.64 o 
  -5   3  16       18.95       18.96      1.93 o 
  -4   3  16       15.41       18.59      1.93 o 
  -3   3  16       16.16       16.81      2.05 o 
  -2   3  16        4.31        3.87      1.34 o 
  -1   3  16       45.50       47.63      2.01 o 
   0   3  16        0.41        0.58      1.64 o 
   1   3  16       50.25       56.15      4.65 o 
   2   3  16       21.19       18.59      2.46 o 
   3   3  16       29.64       27.88      3.49 o 
 -13   4  16        1.90        3.49      2.32 o 
 -12   4  16        9.53       10.46      3.49 o 
 -11   4  16       18.49       21.68      1.93 o 
 -10   4  16        2.16        0.00      1.64 o 
  -9   4  16      102.17      103.87      4.07 o 
  -8   4  16       71.17       65.65      3.29 o 
  -7   4  16        0.99        2.32      1.64 o 
  -6   4  16       18.20       16.34      1.93 o 
  -5   4  16       31.46       34.28      2.46 o 
  -4   4  16        2.57        3.49      2.32 o 
  -3   4  16        5.97        4.65      1.64 o 
  -2   4  16       55.77       60.59      2.68 o 
  -1   4  16        3.58        3.49      2.32 o 
   0   4  16       24.52       24.40      3.49 o 
   1   4  16       17.23       22.07      3.49 o 
  -8   5  16        9.88        5.81      3.49 o 
  -7   5  16       93.36       98.76      5.81 o 
  -6   5  16        2.51        4.07      1.64 o 
  -5   5  16        9.68        9.74      1.93 o 
  -4   5  16        7.51        9.88      2.46 o 
  -3   5  16        5.30        6.97      2.32 o 
  -2   5  16        3.83        4.65      3.49 o 
 -16   0  17        2.56        5.81      2.32 o 
 -14   0  17       30.66       32.53      3.49 o 
 -13   0  17      160.31      154.54      5.81 o 
 -12   0  17       88.05       83.65      4.65 o 
 -11   0  17        7.55        8.30      1.64 o 
 -10   0  17        0.06       -0.77      1.04 o 
  -9   0  17       15.75       21.68      1.93 o 
  -8   0  17      179.93      171.97      4.46 o 
  -7   0  17       51.46       37.21      2.46 o 
  -6   0  17       53.67       54.03      2.46 o 
  -5   0  17        6.44        9.91      1.64 o 
  -4   0  17        5.79        5.81      1.64 o 
  -3   0  17        5.76        4.07      1.64 o 
  -2   0  17        3.91        5.42      1.34 o 
  -1   0  17       23.70       23.27      2.01 o 
   0   0  17        1.76        3.10      1.34 o 
   1   0  17       28.06       29.04      3.49 o 
   2   0  17       11.95       10.46      3.49 o 
   3   0  17       27.87       22.07      3.49 o 
 -16   1  17       21.28       18.18      1.74 o 
 -15   1  17       37.90       45.63      2.27 o 
 -14   1  17       79.35       83.73      2.68 o 
 -13   1  17       37.09       37.35      2.01 o 
 -12   1  17        1.61        2.32      1.34 o 
 -11   1  17       52.75       48.45      2.01 o 
 -10   1  17        0.83        1.16      1.64 o 
  -9   1  17       16.62       14.33      2.32 o 
  -8   1  17       26.50       26.63      2.32 o 
  -7   1  17        5.90        5.99      2.32 o 
  -6   1  17        4.19        2.90      1.64 o 
  -5   1  17        4.95        2.90      1.64 o 
  -4   1  17       30.81       26.26      2.46 o 
  -3   1  17        2.70        0.00      1.64 o 
  -2   1  17        3.89        8.48      1.49 o 
  -1   1  17        2.49        3.65      1.10 o 
   0   1  17       33.89       39.79      2.18 o 
   1   1  17        0.15        0.93      1.93 o 
   2   1  17       26.91       29.04      3.49 o 
   3   1  17        6.16        3.49      2.46 o 
 -16   2  17        2.31        5.81      1.34 o 
 -15   2  17       13.21       11.31      1.74 o 
 -14   2  17       24.54       26.72      2.32 o 
 -13   2  17      116.61      118.97      3.63 o 
 -12   2  17       66.94       63.79      2.90 o 
 -11   2  17        5.80        5.81      1.64 o 
 -10   2  17        0.17        1.16      1.64 o 
  -9   2  17        9.70       11.73      1.64 o 
  -8   2  17      130.86      127.85      4.11 o 
  -7   2  17       38.18       29.23      2.46 o 
  -6   2  17       38.17       38.48      2.46 o 
  -5   2  17        6.87        9.91      1.64 o 
  -4   2  17        4.42        2.32      1.64 o 
  -3   2  17        4.46        1.74      1.74 o 
  -2   2  17        2.40        0.77      1.34 o 
  -1   2  17       19.15       20.42      2.01 o 
   0   2  17        1.51        2.32      1.34 o 
   1   2  17       23.60       28.48      2.46 o 
   2   2  17        8.31        9.29      2.46 o 
 -14   3  17       45.30       54.60      3.49 o 
 -13   3  17       19.41       23.24      3.49 o 
 -12   3  17        0.74        1.16      1.64 o 
 -11   3  17       30.01       27.93      2.46 o 
 -10   3  17        0.09        0.00      1.64 o 
  -9   3  17        5.42        4.65      1.64 o 
  -8   3  17       16.83       16.35      1.64 o 
  -7   3  17        4.58        5.23      1.64 o 
  -6   3  17        1.98        0.58      1.64 o 
  -5   3  17        2.64        3.49      1.64 o 
  -4   3  17       19.21       16.35      2.46 o 
  -3   3  17        2.45        1.74      1.64 o 
  -2   3  17        3.08        4.26      1.34 o 
  -1   3  17        0.85       -0.58      2.90 o 
   0   3  17       23.96       26.26      2.46 o 
   1   3  17        0.02       -1.16      2.32 o 
 -12   4  17       29.04       31.37      3.49 o 
 -11   4  17        2.87        1.16      2.32 o 
 -10   4  17        0.59        0.00      1.64 o 
  -9   4  17        2.05        2.90      1.64 o 
  -8   4  17       53.38       55.24      3.29 o 
  -7   4  17       15.94       16.35      2.46 o 
  -6   4  17       15.63       12.27      2.32 o 
  -5   4  17        6.68        5.81      4.07 o 
  -4   4  17        2.23        1.16      1.64 o 
  -3   4  17        1.77       -1.16      2.32 o 
  -2   4  17        0.73        1.74      1.64 o 
  -1   4  17        9.37        9.29      2.46 o 
 -16   0  18       50.79       61.58      4.65 o 
 -15   0  18       28.82       36.02      3.49 o 
 -14   0  18        4.48        3.49      2.32 o 
 -13   0  18      181.46      158.03      5.81 o 
 -12   0  18       19.22       17.43      2.32 o 
 -11   0  18      115.68      120.84      5.81 o 
 -10   0  18       12.68       11.07      1.64 o 
  -9   0  18      194.48      193.59     11.62 o 
  -8   0  18        3.58        1.16      1.64 o 
  -7   0  18       36.54       34.85      2.46 o 
  -6   0  18       65.75       74.98      3.29 o 
  -5   0  18        6.64        8.55      1.93 o 
  -4   0  18      116.03      147.04      4.93 o 
  -3   0  18        4.48        8.91      1.93 o 
  -2   0  18      131.66      138.51      5.81 o 
  -1   0  18        5.14        5.97      1.69 o 
   0   0  18       18.59       20.91      3.49 o 
   1   0  18        5.73        6.97      3.49 o 
   2   0  18       73.53       72.03      4.65 o 
 -15   1  18       17.77       21.81      1.69 o 
 -14   1  18      103.21      107.99     13.36 o 
 -13   1  18       50.04       51.51      2.01 o 
 -12   1  18      122.64      112.91      2.86 o 
 -11   1  18        6.02        4.65      1.34 o 
 -10   1  18      140.06      144.36      3.54 o 
  -9   1  18       28.23       26.73      1.69 o 
  -8   1  18       99.78      110.97      4.24 o 
  -7   1  18       34.67       38.10      2.01 o 
  -6   1  18       33.23       34.48      2.01 o 
  -5   1  18      108.00      116.01      3.35 o 
  -4   1  18        0.42       -1.16      1.34 o 
  -3   1  18       88.32       96.42      3.29 o 
  -2   1  18        6.27        4.48      1.69 o 
  -1   1  18      118.92      138.92      3.31 o 
   0   1  18        6.89       10.46      3.49 o 
   1   1  18       68.61       75.08      3.63 o 
 -15   2  18       21.80       21.41      1.93 o 
 -14   2  18        3.17        4.07      1.74 o 
 -13   2  18      133.18      127.34      3.63 o 
 -12   2  18       15.75       14.33      2.32 o 
 -11   2  18       90.59       90.08      3.29 o 
 -10   2  18        8.12        8.75      1.64 o 
  -9   2  18      149.67      150.85      4.46 o 
  -8   2  18        4.05        2.90      1.64 o 
  -7   2  18       27.01       28.48      2.46 o 
  -6   2  18       51.74       57.02      3.29 o 
  -5   2  18        5.75        8.60      2.32 o 
  -4   2  18       80.26       90.89      3.63 o 
  -3   2  18        3.59        4.65      1.64 o 
  -2   2  18       97.77      105.15      4.11 o 
  -1   2  18        3.67        3.25      1.93 o 
   0   2  18       17.00       18.67      4.65 o 
   1   2  18        4.62        5.81      3.49 o 
 -13   3  18       28.68       29.04      3.49 o 
 -12   3  18       74.04       73.20      4.65 o 
 -11   3  18        2.98        4.07      1.64 o 
 -10   3  18       81.07       83.67      3.29 o 
  -9   3  18       14.30       13.59      1.74 o 
  -8   3  18       58.95       66.24      3.29 o 
  -7   3  18       25.29       25.77      2.46 o 
  -6   3  18       19.78       21.49      3.49 o 
  -5   3  18       61.42       69.13      3.29 o 
  -4   3  18        0.00        0.00      2.32 o 
  -3   3  18       44.59       54.03      3.29 o 
  -2   3  18        3.44        3.49      2.32 o 
  -1   3  18       70.16       88.85      6.97 o 
  -7   4  18       11.21       15.10      3.49 o 
  -6   4  18       25.57       32.53      3.49 o 
  -5   4  18        3.37        2.32      2.32 o 
  -4   4  18       27.31       37.18      3.49 o 
 -14   0  19       26.22       29.04      3.49 o 
 -13   0  19       13.13       11.62      2.32 o 
 -12   0  19        0.02       -1.16      2.32 o 
 -11   0  19        2.05        0.00      2.32 o 
 -10   0  19       17.39       17.49      1.93 o 
  -9   0  19        0.01       -0.58      1.74 o 
  -8   0  19       31.22       25.77      2.46 o 
  -7   0  19       45.33       48.06      2.79 o 
  -6   0  19       19.27       14.53      2.32 o 
  -5   0  19       37.12       52.92      3.29 o 
  -4   0  19       43.98       42.69      2.79 o 
  -3   0  19       83.29       89.08      6.39 o 
  -2   0  19        0.06       -1.86      1.93 o 
  -1   0  19       28.32       33.84      3.49 o 
 -14   1  19       12.88       13.58      1.93 o 
 -13   1  19        2.94        2.71      1.34 o 
 -12   1  19        5.22        6.20      1.34 o 
 -11   1  19        2.00        1.55      1.34 o 
 -10   1  19        2.54        2.18      1.88 o 
  -9   1  19       37.95       37.04      2.01 o 
  -8   1  19        0.19       -0.39      1.34 o 
  -7   1  19        0.36        2.90      1.74 o 
  -6   1  19        9.63       10.49      1.69 o 
  -5   1  19       47.53       48.85      2.68 o 
  -4   1  19       35.32       36.48      2.30 o 
  -3   1  19        1.02       -0.44      1.49 o 
  -2   1  19       34.53       32.02      2.39 o 
  -1   1  19        0.38        0.46      1.93 o 
 -13   2  19       10.97       12.78      2.32 o 
 -12   2  19        0.05       -1.16      2.32 o 
 -11   2  19        1.54        2.90      1.64 o 
 -10   2  19       11.81        8.75      1.64 o 
  -9   2  19        0.01        1.74      1.64 o 
  -8   2  19       21.47       18.21      1.93 o 
  -7   2  19       31.02       34.52      2.90 o 
  -6   2  19       13.82       10.46      1.93 o 
  -5   2  19       27.43       37.76      4.65 o 
  -4   2  19       32.57       31.96      2.46 o 
  -3   2  19       59.00       68.57      3.29 o 
  -2   2  19        0.00       -1.39      1.93 o 
  -8   3  19        0.44        1.16      2.32 o 
  -7   3  19        0.19       -2.32      2.32 o 
  -6   3  19        4.56       -1.16      2.32 o 
  -5   3  19       27.19       25.56      3.49 o 
  -4   3  19       17.03       18.59      3.49 o 
 -10   0  20       13.17       12.78      3.49 o 
  -9   0  20      158.54      169.16      4.93 o 
  -8   0  20        0.05       -1.74      1.74 o 
  -7   0  20       53.17       55.77      3.29 o 
  -6   0  20       63.95       75.52      3.63 o 
  -5   0  20        0.84        0.00      1.93 o 
  -4   0  20       96.68      108.52      4.46 o 
  -3   0  20       38.28       48.22      3.29 o 
 -10   1  20      108.05      123.16      5.81 o 
  -9   1  20        0.26        0.44      1.49 o 
  -8   1  20      133.17      150.79      4.02 o 
  -7   1  20       39.15       46.58      2.39 o 
  -6   1  20       17.29       20.33      2.01 o 
  -5   1  20       54.93       63.18      3.18 o 
  -4   1  20       32.09       41.89      2.68 o 
  -3   1  20       59.49       69.73      3.56 o 
  -6   2  20       50.46       58.09      4.65 o 
  -5   2  20        0.64        0.00      2.32 o 
                                                 
